# Supplementary material for: Comparison of the outcomes of in vitro fertilization and embryo transfer among ethnic Chinese Yi and Han women: a multicenter retrospective cohort study
Source: PeerJ. 2026 Apr 17;14:e21145. doi: 10.7717/peerj.21145 (PMC13094553; doi:10.7717/peerj.21145)
Supplement: Supplemental Information 1 [file peerj-14-21145-s001.xlsx]

## Sheet: raw data
no	female_ethnicity	fertilization_protocol	female_age	male_age	consistent	infertility_duration	infertility_type	infertility_factor	spontaneous_abortion	smoking	alcohol	tuberculosis	bmi	afc	amh	bfsh	blh	be2	bp	tt	prl	OS_protocol	rFSH _dose	rFSH _duration	hcg_e	hcg_p	ohss_two	oocytes	MII	fertilized_eggs	twopn	cleavage _embryo	transplantable _embryos	number_of _cultured _blastocysts	number _of _transplantable _blastocysts	number of good-quality blastocysts	inner _membrane _thickness	number _of _embryos _transferred	transfer _embryo _age	number _of _implanted_ embryos	clinical _pregnancy	early _abortion	ectopic _pregnancy	multiple _pregnancy	ongoing_ pregnancy	late_ abortion	live _birth _or_not	cancel _type	reasons _for _cancelling_ migration_modified
1	3	1	35	37	1	7	1	6	2	2	2	2	1	23	5.4	10.08	5.95	44	0.87	0.37	/	1	1800	11	1508	0.67	1	3	3	3	3	3	3	0	0	/	9	2	1	1	2	1	2	1	1	1	1	/	/
2	3	1	27	40	1	1	2	1	2	2	2	2	1	9	0.78	8.79	7.99	36	0.84	0.2698	302.64	1	2250	10	1569	1.2	1	5	5	5	3	5	5	3	3	/	7	2	1	1	2	1	2	1	1	1	1	/	/
3	3	1	32	32	1	3	1	1	2	2	2	2	1	3	0.25	8.15	5.16	31.4	0.45	0.2	/	1	2700	11	1284.69	0.57	1	2	2	2	1	1	0	0	0	/	9	1	1	0	1	/	/	/	1	/	1	/	/
25	3	1	32	33	1	3	2	1	2	2	2	2	3	9	0.32	10.85	3.49	54.58	0.58	0.3913	268.47	1	4425	15	2169.88	0.98	1	6	6	6	5	6	6	6	0	/	10	2	2	0	1	/	/	/	1	/	1	/	/
28	3	2	38	42	1	16	1	1	2	2	2	2	1	12	0.812	5.04	2.14	53.46	0.22	0.1234	189.8	1	3450	13	2570.81	1.27	1	5	4	4	2	3	0	0	0	/	12	2	1	0	1	/	/	/	1	/	1	/	/
29	3	2	26	25	1	2	1	1	2	2	2	2	1	23	2.89	6.62	4.03	40.41	0.5	0.1	188.19	1	3300	14	12106.1	3.18	1	51	42	42	32	33	27	27	4	/	10	2	2	0	1	/	/	/	1	/	1	/	/
33	3	1	39	38	1	12	1	1	2	2	2	2	3	8	0.93	7.34	4.58	47.53	0.49	0.2595	141.56	1	675	9	1375.66	0.66	1	6	6	6	4	5	4	2	0	/	12	2	1	1	2	2	1	1	1	1	1	/	/
39	3	1	34	42	1	3	1	1	2	2	2	2	1	14	1.62	9.25	4.55	46.8	0.78	0.3301	247.24	1	2975	12	2381.42	0.79	1	8	7	8	5	7	5	3	1	/	12	2	1	0	1	/	/	/	1	/	1	/	/
47	3	1	34	39	1	7	1	1	2	2	2	2	1	10	2.15	5.34	5.37	31.84	0.37	0.2242	252.78	1	2925	11	2347.15	1.62	1	5	4	5	4	4	4	2	1	/	10	2	1	0	1	/	/	/	1	/	1	/	/
48	3	1	30	37	1	2	2	1	2	2	2	2	1	15	7.03	6.59	5.79	19.6	0.54	0.7597	604.55	1	1325	9	6008.5	1.12	1	16	16	16	10	11	11	9	7	/	10	2	1	0	1	/	/	/	1	/	1	/	/
49	3	1	30	38	1	5	1	1	2	2	2	2	1	11	2.64	7.64	3.29	37.61	0.82	0.3551	353.67	1	2450	10	2191.83	1.89	1	6	4	6	3	4	3	1	0	/	12	2	1	0	1	/	/	/	1	/	1	/	/
55	3	1	31	30	1	5	2	1	2	2	2	2	1	12	1.03	5.1	0.94	60.59	0.76	0.4596	421.38	1	2175	10	2286.19	1.01	1	11	10	11	3	8	8	6	4	/	8	2	1	1	2	1	1	1	2	1	2	/	/
56	3	1	29	27	1	2	1	1	2	2	2	2	1	15	4.67	/	3.52	107.4	1.45	0.5273	171.69	1	3600	14	3560.3	1.49	1	17	15	17	7	14	9	7	5	/	9	2	1	0	1	/	/	/	1	/	1	/	/
59	3	1	34	36	1	3	2	5	2	2	2	2	1	5	2.2	/	4.91	45.93	1.23	0.2778	171.73	1	3150	14	285.96	0.33	1	1	1	1	0	1	0	0	0	/	12	1	1	0	1	/	/	/	1	/	1	/	/
62	3	1	22	22	1	3	1	1	2	2	2	2	1	12	3.89	5.17	3.81	24.79	0.21	0.3771	342.54	1	3175	11	3237.11	0.76	1	13	13	13	10	12	12	10	6	/	15	2	1	0	1	/	/	/	1	/	1	/	/
80	3	2	31	32	1	12	1	5	2	2	2	2	1	10	3.42	6.51	3.38	40.87	0.54	0.329	408.68	1	1650	11	4777.44	1.27	1	16	14	14	9	14	8	6	3	/	12	2	1	0	1	/	/	/	1	/	1	/	/
81	3	1	33	30	1	7	1	1	2	2	2	2	2	12	4.42	8.17	5.94	53.16	0.79	0.2208	276.98	1	2850	13	5429.74	2.33	1	14	13	14	11	13	11	11	8	/	8	2	2	0	1	/	/	/	1	/	1	/	/
83	3	1	32	31	1	10	1	1	2	1	2	2	2	15	7.43	10.14	10.27	70.17	0.34	0.431	597.86	1	1775	12	5892.31	0.7	1	16	16	16	12	14	12	12	7	/	11	2	2	2	2	1	1	2	2	1	2	/	/
85	3	1	36	35	1	8	2	1	2	2	2	2	1	5	3.36	5.58	5.9	48.6	0.32	0.4605	112.32	1	3075	11	2725.61	1.98	1	7	7	7	5	6	4	2	0	/	8	2	1	1	2	1	1	1	2	1	2	/	/
87	3	1	29	32	1	9	1	1	2	2	2	2	2	24	11.68	6.44	6.76	50.56	0.59	0.2657	541.07	1	1325	9	/	/	1	12	12	12	10	10	10	8	8	/	10	2	1	2	2	1	1	2	2	1	2	/	/
91	3	1	32	36	1	9	1	1	2	2	2	1	1	11	1.54	4.7	3.2	35.09	0.49	0.2993	246.58	1	1750	9	6545.51	1.79	1	14	14	14	11	13	11	11	9	/	7	2	2	0	1	/	/	/	1	/	1	/	/
92	3	1	28	40	1	2	2	1	2	2	2	2	1	7	0.3	6.11	3.38	41.64	0.86	0.4232	771.03	1	1650	9	2119.72	1.78	1	10	10	10	6	8	8	6	4	/	10	2	1	1	2	2	1	1	1	1	1	/	/
98	3	1	31	33	1	7	1	3	2	2	2	1	1	9	0.6	7.2	2.56	132.49	0.67	0.3903	228.48	1	2475	11	1762.96	0.78	1	5	5	5	1	2	0	0	0	/	12	2	1	0	1	/	/	/	1	/	1	/	/
99	3	1	24	31	1	4	1	1	2	2	2	2	3	8	3.98	8.69	3.83	29.91	1.03	0.2425	657.3	1	2475	11	2447.33	1.44	1	10	9	10	3	9	4	2	0	/	9	2	1	0	1	/	/	/	1	/	1	/	/
100	3	1	36	40	1	1	2	5	1	2	2	2	1	4	2.76	8.54	3.6	30.1	0.64	0.2407	291.8	1	2625	12	6587.77	1.5	1	13	13	12	5	7	6	4	1	/	12	2	1	0	1	/	/	/	1	/	1	/	/
104	3	2	34	35	1	4	1	4	2	2	2	2	3	7	2.45	6.97	3.02	27.21	0.67	0.404	177.73	1	2475	11	2202.86	1.29	1	10	8	8	3	4	2	0	0	/	9	2	1	0	1	/	/	/	1	/	1	/	/
107	3	1	34	36	1	3	2	1	2	2	2	2	1	12	5.59	9.48	6.66	36.58	0.91	0.4112	198.45	1	2475	11	3451.5	1.31	1	14	10	14	10	9	9	7	3	/	8	2	1	0	1	/	/	/	1	/	1	/	/
108	3	1	34	35	1	8	2	1	2	2	2	2	1	5	1.98	9.06	2.58	49.66	0.61	0.1639	208.66	1	2250	10	1912.56	1.14	1	7	6	7	4	5	2	0	0	/	11	2	1	0	1	/	/	/	1	/	1	/	/
114	3	1	37	40	1	3	2	1	1	2	2	2	1	10	3.62	7.05	6.85	29.36	0.29	0.2219	248.77	1	3675	13	4320.52	0.99	1	8	8	8	5	7	5	3	1	/	7	2	1	1	2	2	1	1	1	1	1	/	/
120	3	1	31	30	1	5	2	1	2	2	2	2	1	11	3.25	5.97	5.81	39.56	0.48	0.3698	144.04	1	1650	11	4476.33	0.76	1	13	12	13	9	11	9	9	8	/	7	2	2	0	1	/	/	/	1	/	1	/	/
127	3	1	37	38	1	3	2	1	1	2	2	2	1	9	1.91	6.32	4.87	46.02	0.28	0.3019	261.48	1	3075	11	2634.98	1.44	1	8	6	8	5	6	5	5	1	/	8	2	2	0	1	/	/	/	1	/	1	/	/
138	3	1	35	34	1	8	2	1	2	2	2	2	1	6	2.09	6.65	2.08	70.69	0.35	0.3171	423.58	1	2175	10	7690.41	1.98	1	11	9	11	7	7	5	3	0	/	10	2	1	0	1	/	/	/	1	/	1	/	/
145	3	1	30	32	1	4	1	1	2	2	2	2	3	14	1.36	7.83	2.69	40.67	1.01	0.2343	275.54	1	1950	9	3749.63	1.06	1	9	8	9	8	8	8	6	6	/	10	2	1	0	1	/	/	/	1	/	1	/	/
147	3	1	33	37	1	3	1	2	2	2	2	2	1	5	0.2	/	3.11	31.25	1.45	0.2359	709.3	1	2700	12	1037.11	0.77	1	4	4	4	2	3	3	1	0	/	12	2	1	0	1	/	/	/	1	/	1	/	/
152	3	1	27	27	1	2	2	1	2	2	2	2	3	22	3.88	4.72	2.6	26.24	0.39	0.4846	227.09	1	1350	9	3016.31	1.14	1	15	13	15	11	12	12	10	0	/	10	2	1	0	1	/	/	/	1	/	1	/	/
160	3	1	26	32	1	4	2	1	2	2	2	2	1	5	0.31	7.24	2.23	26.23	0.65	0.2812	227.62	1	2400	11	2921.37	1.36	1	12	12	12	3	10	10	8	6	/	12	2	1	0	1	/	/	/	1	/	1	/	/
162	3	1	31	34	1	4	1	1	2	2	2	2	1	16	9.14	6.85	2.82	31.93	0.83	0.372	144.55	1	1350	9	3000	1.85	1	15	14	15	9	12	10	8	4	/	10	2	1	1	2	1	1	1	2	1	2	/	/
167	3	1	37	44	1	16	1	1	2	2	2	2	2	12	1.52	8.66	1.24	37.36	0.47	0.2739	344.54	1	2250	10	2961.45	1.46	1	13	12	13	8	11	11	9	2	/	10	2	1	1	2	1	1	1	2	1	2	/	/
168	3	1	31	31	1	5	2	1	2	2	2	2	1	9	3.35	6.89	5.65	35	0.94	0.5787	159.6	1	2175	10	7732.53	1.21	1	23	21	23	17	21	19	17	3	/	8	2	1	0	1	/	/	/	1	/	1	/	/
169	3	1	32	34	1	10	2	1	2	2	2	2	2	5	2.57	10.26	8.21	60.13	0.86	0.5005	970	1	2550	11	2878.43	0.79	1	8	6	8	5	6	7	5	2	/	11	2	1	0	1	/	/	/	1	/	1	/	/
174	3	1	25	27	1	4	1	1	2	2	2	2	1	21	4.59	9.02	7.3	106.34	0.66	0.2163	208.03	1	1500	10	3939.98	1.67	1	18	18	18	14	18	10	8	3	/	14	2	1	0	1	/	/	/	1	/	1	/	/
175	3	2	31	35	1	10	1	1	2	2	2	2	1	17	5.09	9.28	6.28	36.53	0.53	0.1938	174.11	1	1950	10	6091.9	1.58	2	24	19	19	16	18	15	13	9	/	9	2	1	1	2	1	2	1	1	1	1	/	/
176	3	1	28	30	1	7	1	1	2	2	2	2	1	8	2.79	8.56	0.88	39.25	0.25	0.2959	162.58	1	1500	10	2122.01	0.86	1	5	5	5	3	3	3	0	0	/	5	1	1	0	1	/	/	/	1	/	1	/	/
186	3	1	32	37	1	3	2	1	2	2	2	2	1	26	4.22	4.96	1.43	32	0.21	0.37	172	1	1200	8	7473.05	1.1	1	18	18	18	14	17	14	14	11	/	10	2	2	0	1	/	/	/	1	/	1	/	/
187	3	1	31	37	1	4	2	1	2	2	2	2	3	4	0.06	10.83	3.38	23.08	0.21	0.2346	136	1	3225	14	1410.93	0.46	1	8	7	7	6	6	6	2	0	/	10	2	1	1	2	1	1	1	2	2	1	/	/
189	3	1	30	36	1	1	2	5	2	2	2	2	3	18	5.35	6.35	5.73	50.87	0.23	0.547	482.38	1	1350	9	4457.34	0.79	2	23	16	16	13	14	12	10	6	/	11	2	1	2	2	1	1	2	2	1	2	/	/
199	3	1	30	28	1	1	2	1	1	2	2	2	2	8	1.2	/	6.4	97.08	0.46	0.3031	325.52	1	2250	10	2547.51	1.48	1	6	5	6	3	4	4	4	0	/	6	2	2	0	1	/	/	/	1	/	1	/	/
205	3	1	31	34	1	1	2	1	1	2	2	2	1	11	4.07	8.14	3.72	47.26	0.9	0.2219	166.84	1	2025	10	4416.02	1.66	1	19	19	19	13	13	13	11	9	/	12	2	1	0	1	/	/	/	1	/	1	/	/
209	3	1	32	31	1	4	1	2	2	2	2	2	1	14	2.29	5.47	5.08	88.04	1.31	0.2792	261.67	1	1800	8	1641.43	1.83	1	5	4	5	2	4	3	1	0	/	10	2	1	2	2	1	1	2	2	1	2	/	/
214	3	1	28	25	1	4	1	2	2	2	2	2	1	35	7.08	5.46	8.27	68.32	0.38	0.7904	245	1	1350	9	3619.65	0.45	1	24	22	24	15	18	16	16	4	/	9	2	2	0	1	/	/	/	1	/	1	/	/
218	3	1	31	38	1	2	1	1	2	2	2	2	1	11	3.72	7.58	2.82	114.07	0.38	0.1571	230.61	1	1500	10	3171.67	0.81	1	13	13	13	7	8	8	8	1	/	13	2	2	1	2	1	1	1	2	1	2	/	/
219	3	1	33	47	1	3	1	1	2	2	2	2	2	19	7.99	5.99	4.15	57.79	0.99	0.801	554.24	1	1275	9	5497.16	0.79	2	19	18	19	15	15	16	16	8	/	10	2	2	1	2	1	1	1	2	1	2	/	/
227	3	1	41	42	1	1	2	4	2	2	2	2	1	3	0.89	4.74	4.12	25.83	1.77	0.1137	233.95	1	2475	11	923.16	0.42	1	4	4	4	3	4	3	1	0	/	13	2	1	0	1	/	/	/	1	/	1	/	/
228	3	1	36	34	1	2	2	1	2	2	2	2	1	7	1.14	7.7	3.39	35.31	0.74	0.1779	419.78	1	2250	10	2712.3	1.03	1	8	8	8	7	7	6	4	1	/	13	2	1	0	1	/	/	/	1	/	1	/	/
229	3	1	36	31	1	3	2	5	2	2	2	2	2	3	0.3	/	4.69	20.66	0.22	0.1655	222.18	1	3375	15	1612.18	0.73	1	8	8	8	6	8	5	3	1	/	12	2	1	2	2	1	1	2	2	1	2	/	/
233	3	1	37	43	1	4	2	1	2	2	2	2	1	8	1.69	9.98	3.8	25.81	0.22	0.1743	180.63	1	3600	12	2861.12	1.53	1	7	7	7	5	5	4	2	1	/	12	2	1	0	1	/	/	/	1	/	1	/	/
238	3	1	25	27	1	6	2	1	1	2	2	2	1	15	3.17	8.52	6.19	65.15	1.17	0.5882	293.96	1	900	6	1334.06	1.23	1	2	2	2	1	2	1	0	0	/	16	1	1	0	1	/	/	/	1	/	1	/	/
241	3	1	40	41	1	2	1	4	2	2	2	2	1	4	0.52	5.28	1.59	66.21	2.1	0.1	415.48	1	2475	11	2798.32	1.22	1	9	7	9	4	5	5	3	0	/	23	2	1	0	1	/	/	/	1	/	1	/	/
245	3	1	31	44	1	3	2	1	2	2	2	2	2	17	8.05	6.22	3.47	45.89	0.74	0.3587	295.37	1	1650	11	8062.93	3.25	1	17	16	17	13	16	14	14	10	/	11	2	2	1	2	1	1	1	2	1	2	/	/
247	3	1	37	42	1	5	2	5	1	2	2	2	1	7	4.64	11.11	12.13	93.73	0.97	0.4712	290.92	1	2250	10	1968.12	0.57	1	6	6	6	2	3	2	0	0	/	16	2	1	1	2	1	1	1	2	1	2	/	/
250	3	1	31	40	1	12	1	1	2	2	2	2	1	11	5.6	6.99	14.74	54.9	1.57	0.2221	227	1	1825	10	4533.51	1.01	2	16	15	16	12	13	12	12	10	/	11	2	2	2	2	1	1	2	2	1	2	/	/
252	3	1	32	50	1	3	2	1	2	2	2	2	1	17	4.66	7.22	4.66	26.51	1.07	0.3493	234.73	1	1975	10	2391.02	0.87	1	7	7	7	3	5	4	2	0	/	11	2	1	1	2	2	1	1	1	1	1	/	/
255	3	1	34	44	1	4	2	1	2	2	2	2	1	9	2.07	9.51	1.85	14.86	0.45	0.2374	466.88	1	2475	10	1763.59	1	1	6	6	6	2	4	3	1	0	/	12	2	1	1	2	1	1	1	2	1	2	/	/
257	3	1	32	38	1	4	2	1	2	2	2	2	1	6	1.03	11.99	3.5	124.4	0.54	0.1913	1068.7	1	2025	9	2356.44	1.11	1	6	6	6	1	5	0	0	0	/	13	1	1	0	1	/	/	/	1	/	1	/	/
266	3	1	33	43	1	12	2	1	2	2	2	2	3	12	7.44	5.45	3.94	35.22	0.22	0.4182	402.06	1	1575	9	5734.34	0.75	1	12	12	12	6	12	6	4	3	/	8	2	1	0	1	/	/	/	1	/	1	/	/
270	3	1	38	45	1	15	1	1	2	2	2	2	1	3	0.88	13.27	5.08	38.71	0.43	0.1422	439.44	1	2250	10	528.95	0.39	1	2	2	2	2	2	2	0	0	/	7	2	1	0	1	/	/	/	1	/	1	/	/
279	3	1	27	30	1	6	2	1	2	2	2	2	3	32	2.38	4	8.7	35.87	0.74	0.9848	537.98	1	1700	11	2465.17	0.65	1	15	12	15	9	10	9	9	6	/	10	2	2	0	1	/	/	/	1	/	1	/	/
282	3	1	29	30	1	2	2	1	2	2	2	2	1	11	2.1	5.94	1.84	27.2	1.18	0.3113	600.75	1	1500	10	2924.01	0.82	1	9	9	9	8	8	8	6	1	/	12	2	1	1	2	2	1	1	1	1	1	/	/
286	3	1	37	42	1	4	2	5	2	2	2	2	1	5	0.14	/	7.54	30.64	0.53	0.377	527	1	3000	13	951.86	0.45	1	3	3	3	1	3	2	0	0	/	11	2	1	1	2	2	1	1	1	1	1	/	/
294	3	1	34	34	1	3	2	1	2	2	2	2	1	9	0.5	8.23	5.89	44.09	0.57	0.2108	206.79	1	4200	14	939.7	1.04	1	2	2	2	1	2	0	0	0	/	11	2	1	1	2	1	1	1	2	1	2	/	/
301	3	1	38	46	1	3	2	5	1	2	2	2	2	4	0.91	7.71	4.77	60.1	0.27	0.1	178.05	1	2700	10	2759.12	1.01	1	9	9	9	6	8	8	6	0	/	13	2	1	0	1	/	/	/	1	/	1	/	/
313	3	1	31	32	1	3	2	1	2	2	2	2	1	15	2.96	6.92	3.88	115.06	0.98	0.1	228.57	1	2475	11	2901.95	0.84	1	8	8	8	5	5	5	3	2	/	12	2	1	0	1	/	/	/	1	/	1	/	/
318	3	1	31	34	1	7	2	5	2	2	2	2	1	7	1.04	10.99	3.02	26.82	0.49	0.102	115.44	1	2850	12	4758.53	1.29	1	11	10	11	10	10	10	8	5	/	8	2	1	1	2	1	1	1	2	1	2	/	/
320	3	1	25	35	1	4	2	1	2	2	2	2	1	14	4.31	5.53	3.62	63.21	0.54	0.4458	124.07	1	2025	11	4290.99	1.75	1	25	20	25	16	17	15	13	5	/	8	2	1	1	2	1	2	1	1	1	1	/	/
321	3	1	35	35	1	12	2	1	2	2	2	2	1	8	1.23	9.89	3.49	45.6	0.21	0.1	167.12	1	2250	10	869.42	0.33	1	3	3	3	1	1	0	0	0	/	8	1	1	1	2	2	1	1	1	1	1	/	/
325	3	1	29	30	1	3	2	1	1	2	2	2	1	14	4.2	5.95	2.56	34.41	1.81	0.1557	244.65	1	2475	12	6804.79	2.84	1	18	17	18	14	13	9	7	0	/	9	2	1	1	2	1	1	1	2	1	2	/	/
328	3	1	29	31	1	7	2	1	2	2	2	2	1	9	2.55	8.28	3.03	18.97	0.9	0.1646	231.21	1	3400	12	1673.75	1.88	2	10	10	10	5	7	6	4	2	/	16	2	1	0	1	/	/	/	1	/	1	/	/
339	3	1	31	38	1	2	1	1	2	2	2	2	2	21	2.55	5.64	2.61	46.67	0.23	0.186	275.95	1	1275	8	2059.19	1.7	2	7	4	7	2	2	0	0	0	/	11	1	1	0	1	/	/	/	1	/	1	/	/
340	3	1	30	35	1	8	1	5	2	2	2	2	1	15	5.72	6.3	4.49	45.15	0.24	0.3079	220.77	1	1625	11	7743.25	2.05	1	15	13	15	10	12	11	9	6	/	11	2	1	0	1	/	/	/	1	/	1	/	/
347	3	2	32	56	1	2	2	4	2	2	2	2	1	15	6.45	4.85	2.01	24.28	0.54	0.1558	190.05	1	1650	11	2815.32	1.44	1	15	14	14	9	14	9	7	1	/	8	2	1	1	2	1	1	1	2	1	2	/	/
359	3	1	37	39	1	17	1	1	2	2	2	2	2	10	1.73	10.06	10.96	53.79	0.21	0.1154	209.64	1	1800	8	2241.5	1.71	1	6	6	6	4	6	4	2	0	/	9	2	1	1	2	2	1	1	1	1	1	/	/
365	3	1	25	25	1	5	1	2	2	2	2	2	2	27	5.87	8.91	11.62	31.98	0.44	0.6676	273.29	1	1475	10	7010.33	0.84	1	22	19	22	14	15	15	15	3	/	8	2	2	0	1	/	/	/	1	/	1	/	/
371	3	1	29	32	1	1	2	1	2	2	2	2	1	9	10.91	6.82	5.12	52.59	0.49	0.3403	431.29	1	1625	11	2691.59	1.27	1	6	6	6	2	5	3	1	1	/	11	2	1	1	2	2	1	1	1	1	1	/	/
375	3	1	29	36	1	10	1	1	2	2	2	2	1	9	1.6	6.52	2.22	53.86	0.21	0.3915	108	1	3675	13	2019.88	1.1	1	2	2	2	1	1	0	0	0	/	11	1	1	0	1	/	/	/	1	/	1	/	/
376	3	1	34	39	1	3	2	1	1	2	2	2	2	12	4.39	6.16	3.31	34.1	0.41	0.4353	275	1	2250	10	6701.01	1.41	1	18	18	18	9	13	13	11	3	/	7	2	1	0	1	/	/	/	1	/	1	/	/
378	3	1	33	35	1	4	2	1	2	2	2	2	1	15	9.5	6.53	4.05	88.39	0.56	0.4935	499.43	1	2025	9	3197.68	0.65	1	9	9	9	9	6	2	0	0	/	10	2	1	0	1	/	/	/	1	/	1	/	/
385	3	1	26	28	1	10	1	1	2	2	2	2	2	10	5.09	6.74	5.24	37.02	0.4	0.3065	370.54	1	2175	12	4403	0.83	1	12	12	12	10	11	9	7	1	/	13	2	1	0	1	/	/	/	1	/	1	/	/
399	3	1	31	31	1	3	1	1	2	2	2	2	1	20	3.11	7.36	4.34	23	0.21	0.3401	371.36	1	1650	11	3916.48	1.22	2	22	21	22	20	19	19	19	16	/	10	2	2	1	2	1	1	1	2	1	2	/	/
400	3	1	27	32	1	4	1	1	2	2	2	2	2	10	6.02	11.94	4.6	61.34	0.24	0.4285	448.11	1	1725	8	3872.4	0.7	1	6	3	3	0	3	0	0	0	/	9	1	1	1	2	2	1	1	1	1	1	/	/
406	3	1	36	36	1	4	2	1	2	2	2	2	1	4	1.23	6.83	3.31	74.8	0.39	0.3441	341.72	1	5250	13	1996.37	1.48	1	4	3	4	2	2	0	0	0	/	13	2	1	0	1	/	/	/	1	/	1	/	/
407	3	1	32	31	1	6	2	1	2	2	2	2	1	8	0.69	5.42	4.19	48.37	0.21	0.2976	152.99	1	2250	10	3187.61	0.56	1	5	4	5	2	3	0	0	0	/	16	2	1	0	1	/	/	/	1	/	1	/	/
413	3	1	34	36	1	3	1	1	2	2	2	2	2	9	3.16	7.62	4.94	73.23	0.37	0.3868	659.11	1	3675	12	/	/	1	11	11	11	9	11	11	11	9	/	9	2	2	0	1	/	/	/	1	/	1	/	/
418	3	1	29	30	1	5	2	1	2	2	2	2	1	3	2.77	/	5.41	29.69	0.74	0.1	332.4	1	2475	11	2250.62	0.5	1	4	4	4	4	4	2	0	0	/	10	2	1	0	1	/	/	/	1	/	1	/	/
420	3	2	29	33	1	5	1	4	2	2	2	2	1	15	7.33	5.62	4.06	54.86	0.82	0.5331	328.54	1	1825	10	2433.77	0.99	1	10	8	8	5	8	5	5	1	/	14	2	2	0	1	/	/	/	1	/	1	/	/
427	3	1	26	32	1	3	2	1	2	2	2	2	3	14	8.41	5.05	2.38	44.27	1.09	0.6193	334.88	1	1475	10	4868.91	1.28	1	13	11	13	10	11	9	9	5	/	9	2	2	0	1	/	/	/	1	/	1	/	/
428	3	1	31	32	1	5	1	2	2	2	2	2	3	23	16.61	7.38	8.69	58.1	0.36	0.5815	279.12	1	1475	10	2795	0.55	1	15	13	15	9	10	9	9	7	/	7	2	2	1	2	1	2	1	1	1	1	/	/
429	3	1	29	31	1	1	2	1	2	2	2	2	2	8	2.27	5.38	4.19	64.64	0.33	0.4129	166.69	1	2450	10	/	/	1	18	18	18	15	17	16	16	7	/	13	2	2	2	2	1	1	2	2	1	2	/	/
432	3	1	34	37	1	10	2	1	2	2	2	2	3	10	3.42	4.39	3.11	66.18	1.48	0.5926	136.83	1	2600	11	4048.98	1.15	1	8	6	8	6	6	6	4	4	/	13	2	1	1	2	1	1	1	2	1	2	/	/
433	3	1	26	35	1	3	2	1	2	2	2	2	3	15	3.28	7.89	4.54	21.89	0.25	0.6052	381.94	1	2775	12	1231.95	0.46	1	3	2	3	2	2	0	0	0	/	11	2	1	0	1	/	/	/	1	/	1	/	/
443	3	1	37	34	1	17	2	1	2	2	2	2	1	7	0.53	5.99	4.4	46.01	0.26	0.3173	211.17	1	3000	10	1503.98	0.38	1	3	2	3	2	2	0	0	0	/	9	2	1	0	1	/	/	/	1	/	1	/	/
446	3	1	30	30	1	5	2	1	2	2	2	2	1	9	0.75	9.62	5.08	67.37	0.37	0.4808	506.94	1	1800	8	1883.81	0.7	1	5	4	5	4	4	4	2	0	/	8	2	1	0	1	/	/	/	1	/	1	/	/
451	3	1	25	34	1	1	2	1	2	2	2	2	1	10	2.92	3.89	2.01	71.33	0.21	0.3764	405	1	1950	10	4083.02	0.92	1	10	10	10	9	10	9	7	1	/	8	2	1	1	2	1	1	1	2	1	2	/	/
455	3	2	32	38	1	7	1	4	2	2	2	2	1	9	5.21	6.33	3.83	42.12	0.34	0.3646	563.54	1	1775	9	2751.77	0.42	1	9	7	7	5	6	6	4	3	/	8	2	1	1	2	1	1	1	2	1	2	/	/
458	3	1	28	27	1	2	2	1	2	2	2	2	1	13	4.09	6.99	5.69	34.6	0.32	0.3377	126.97	1	1375	9	4552.84	2.41	1	12	8	12	6	7	6	4	2	/	9	2	1	0	1	/	/	/	1	/	1	/	/
467	3	1	32	38	1	2	2	1	2	2	2	2	1	5	1.9	4.7	2.1	69.46	0.41	0.3595	522.97	1	2700	9	819.86	0.54	1	4	4	4	3	3	3	1	0	/	12	2	1	2	2	1	1	2	2	1	2	/	/
471	3	1	27	29	1	5	1	1	2	2	2	2	3	20	12.83	/	1.67	33.34	0.41	0.4743	305.24	1	2175	11	893.24	0.62	1	1	1	1	1	1	0	0	0	/	9	1	1	0	1	/	/	/	1	/	1	/	/
472	3	1	28	29	1	5	2	1	2	2	2	2	1	10	2.73	8.01	1.84	58.35	0.35	0.2677	186.98	1	2550	11	1101.6	0.78	1	2	2	2	2	2	1	1	1	/	9	1	1	0	1	/	/	/	1	/	1	/	/
474	3	1	33	34	1	3	1	5	2	2	2	2	1	6	2.21	11.18	5.38	45.69	0.55	0.28	268.99	1	3225	11	2973.72	1.14	1	4	4	4	2	4	0	0	0	/	10	2	1	0	1	/	/	/	1	/	1	/	/
480	3	1	31	29	1	6	1	5	2	2	2	2	1	11	2.67	10.55	4.49	47.55	0.48	0.3987	141.06	1	3075	11	1877.31	0.89	1	6	6	6	5	5	4	2	0	/	14	2	1	1	2	1	1	1	2	1	2	/	/
483	3	1	38	41	1	1	2	1	2	2	2	2	3	4	1.83	9.29	4.82	31.41	0.41	0.2104	157.81	1	2700	12	2471.08	1.13	1	4	4	4	2	3	3	1	0	/	12	2	1	0	1	/	/	/	1	/	1	/	/
484	3	1	33	36	1	9	2	1	2	2	2	2	1	11	5.83	8.06	2.95	22.99	1.05	0.3274	185.22	1	1800	8	2055.88	0.63	1	5	5	5	4	5	5	2	1	/	13	2	1	0	1	/	/	/	1	/	1	/	/
486	3	1	33	36	1	2	2	1	2	2	2	2	1	16	6.35	9.43	6.04	38.26	0.34	0.2322	159.79	1	2175	11	4259.42	1.2	1	26	24	26	9	15	9	9	3	/	13	2	2	0	1	/	/	/	1	/	1	/	/
494	3	1	28	27	1	3	2	1	2	2	2	2	1	8	1.98	9.38	4.27	78	0.27	0.258	/	1	2425	10	2483.44	0.82	1	6	6	6	4	3	3	1	1	/	9	2	1	1	2	1	1	1	2	1	2	/	/
497	3	1	27	33	1	3	2	1	1	2	2	2	2	14	12.77	5.65	5.14	35.9	0.64	0.4048	487.72	1	1350	9	5634.99	1.05	1	11	11	11	10	8	6	4	1	/	9	2	1	0	1	/	/	/	1	/	1	/	/
498	3	1	27	27	1	2	1	1	2	2	2	2	1	10	2.25	8.5	6.37	41.57	0.23	0.1	335.22	1	2400	11	2931.87	0.71	1	3	3	3	1	3	3	1	0	/	12	2	1	0	1	/	/	/	1	/	1	/	/
505	3	1	26	33	1	1	1	1	2	2	2	2	1	10	0.5	7.17	5.08	56.16	0.96	0.4247	356.97	1	1050	7	803.46	0.96	1	1	1	1	1	1	0	0	0	/	13	1	1	0	1	/	/	/	1	/	1	/	/
508	3	1	30	38	1	4	2	1	2	2	2	2	3	8	2.62	/	2.96	58.13	0.83	0.6562	710.13	1	2475	11	4298.81	1.43	1	16	13	16	11	12	11	9	4	/	9	2	1	0	1	/	/	/	1	/	1	/	/
512	3	1	28	32	1	5	1	1	2	2	2	2	1	14	14.55	7.09	5.5	13.58	0.69	0.4823	396.84	1	1875	12	4234.05	1.83	1	16	12	16	12	12	12	12	11	/	11	2	2	0	1	/	/	/	1	/	1	/	/
515	3	1	34	38	1	6	1	1	2	2	2	2	1	20	5.87	6.68	4.17	35.51	0.56	0.447	532.11	1	1625	12	4114.55	0.83	1	17	13	17	10	10	8	8	3	/	14	2	2	2	2	1	1	2	2	1	2	/	/
516	3	1	34	39	1	12	1	1	2	2	2	2	1	6	2.63	6.41	5.14	54.55	0.32	0.3339	186.68	1	2650	11	3000	1.03	1	9	9	9	5	7	6	4	2	/	11	2	1	1	2	1	1	1	2	1	2	/	/
524	3	1	32	47	1	10	1	5	2	1	2	2	1	10	2.97	5.71	4.29	94.41	0.34	0.2258	237.07	1	1275	7	2744.52	0.6	1	6	5	6	5	5	5	3	1	/	12	2	1	0	1	/	/	/	1	/	1	/	/
532	3	1	29	28	1	4	1	1	2	2	2	2	2	7	2.75	12.09	5.47	57.04	0.46	0.2583	563.32	1	2700	9	2185.66	0.89	1	4	4	4	1	4	0	0	0	/	11	1	1	0	1	/	/	/	1	/	1	/	/
535	3	1	31	31	1	3	1	1	2	2	2	2	1	8	4.66	11.54	4.26	37.87	0.23	0.4236	295.23	1	1200	8	5065.3	0.88	1	20	20	20	7	19	16	14	2	/	10	2	1	0	1	/	/	/	1	/	1	/	/
537	3	1	32	33	1	3	1	1	2	2	2	2	1	4	2.02	4.99	2.89	57.11	0.72	0.1	375.34	1	2250	10	4999.3	1.64	1	21	19	21	14	16	16	16	4	/	9	2	2	0	1	/	/	/	1	/	1	/	/
538	3	1	26	25	1	2	2	1	2	2	2	2	1	20	9.84	6.18	5.18	11.8	0.52	0.2623	304.88	1	1650	11	9446.41	1.59	1	16	15	16	12	13	12	10	4	/	7	2	1	1	2	1	2	1	1	1	1	/	/
541	3	1	30	31	1	2	1	5	2	2	2	2	3	5	1.67	7.22	3.64	36.49	0.47	0.6943	403.6	1	1750	9	2729.46	0.73	1	5	5	5	3	4	3	1	0	/	11	2	1	2	2	1	1	2	2	1	2	/	/
544	3	1	32	34	1	3	1	1	2	2	2	2	1	11	2.43	4.5	2.66	41.52	0.28	0.1735	360.95	1	1700	9	3000	0.77	1	10	9	10	7	6	5	3	1	/	15	2	1	1	2	2	1	1	1	1	1	/	/
545	3	1	28	32	1	3	1	1	2	2	2	2	1	12	8.11	7.17	3.3	34.15	0.41	0.1982	524.6	1	1775	9	3000	1.14	1	13	13	13	9	12	10	8	2	/	11	2	1	2	2	2	1	2	1	1	1	/	/
547	3	1	29	37	1	6	1	1	2	2	2	2	1	5	1.08	8.77	8.58	103.7	1.61	0.499	175.75	1	2400	9	2071.26	1.17	1	6	6	6	5	6	5	3	1	/	14	2	1	0	1	/	/	/	1	/	1	/	/
554	3	1	34	38	1	5	1	1	2	2	2	2	3	16	2.17	7.55	4.62	21.81	0.38	0.1701	302.89	1	2325	10	4273.44	1.39	1	14	14	14	7	11	10	8	3	/	10	2	1	0	1	/	/	/	1	/	1	/	/
568	3	1	41	42	1	2	2	1	2	2	2	2	1	5	0.68	7.09	2.4	73.77	0.24	0.2587	360.27	1	2250	10	1177.65	0.62	1	1	1	1	1	1	1	0	0	/	12	1	1	0	1	/	/	/	1	/	1	/	/
572	3	1	29	32	1	3	1	5	2	2	2	2	1	18	7.08	7.03	5.28	46.31	0.76	0.3848	455.31	1	1950	13	5410.73	0.97	1	15	15	15	13	14	14	14	7	/	10	2	2	0	1	/	/	/	1	/	1	/	/
578	3	1	34	39	1	12	1	1	2	2	2	1	1	5	0.44	9.38	2.62	32.96	0.71	0.3976	477.28	1	3150	11	990.39	1.15	1	5	4	5	3	4	3	1	1	/	11	2	1	1	2	1	1	1	2	1	2	/	/
589	3	1	26	32	1	6	1	1	2	2	2	2	2	10	7.43	6.51	5.6	48.48	0.86	0.3052	179.46	1	1825	12	6565.65	1.48	2	17	17	17	14	15	15	15	13	/	13	2	2	1	2	1	1	1	2	1	2	/	/
590	3	1	36	36	1	3	2	1	2	2	2	2	3	5	0.99	11.3	3.63	29.04	1.45	0.3952	252.36	1	2400	9	175	0.69	1	1	1	1	1	1	0	0	0	/	11	1	1	1	2	1	1	1	2	1	2	/	/
591	3	1	39	34	1	20	1	1	2	2	2	2	1	8	3.45	8.45	2.6	56.14	0.34	0.247	190	1	2700	12	2062.16	0.71	1	3	3	3	2	3	2	0	0	/	10	2	1	0	1	/	/	/	1	/	1	/	/
597	3	1	40	43	1	5	1	1	2	2	2	2	1	4	0.34	/	3.88	28.83	0.57	0.31	392.23	1	2700	12	316.69	0.43	1	1	1	1	1	1	0	0	0	/	8	1	1	0	1	/	/	/	1	/	1	/	/
600	3	1	30	28	1	3	2	1	2	2	2	2	1	6	1.84	/	3.17	216.14	1.31	0.3244	412.89	1	2850	10	1396.62	0.5	1	4	3	4	3	3	3	1	1	/	10	2	1	1	2	1	1	1	2	1	2	/	/
603	3	1	27	26	1	3	2	1	2	2	2	2	1	16	12.6	6.23	6.31	65.72	0.29	0.2911	620.15	1	1650	11	5415.22	0.79	1	18	18	18	11	13	13	13	5	/	10	2	2	2	2	1	1	2	2	1	2	/	/
604	3	1	34	38	1	3	2	1	1	2	2	2	1	23	7.44	9.47	5.09	40.33	0.6	0.3446	143.56	1	1500	10	5953.54	1.39	1	16	16	16	13	15	12	10	6	/	11	2	1	1	2	1	1	1	2	1	2	/	/
612	3	1	31	33	1	3	2	1	1	2	2	2	2	9	4.62	12.59	6.22	57.4	0.57	0.2774	181.01	1	2850	13	8378.28	1.18	1	9	9	9	9	8	7	5	2	/	10	2	1	0	1	/	/	/	1	/	1	/	/
614	3	1	31	38	1	1	2	1	2	2	2	2	1	7	2.09	7.41	3.48	45.31	0.46	0.5163	463.32	1	1200	8	1630.86	0.52	1	3	3	3	3	3	3	1	0	/	12	2	1	0	1	/	/	/	1	/	1	/	/
618	3	1	30	30	1	7	2	5	2	2	2	2	3	17	6.84	7.27	2.53	28.07	0.41	0.3105	192.94	1	2200	11	3000	0.65	1	16	15	16	11	11	11	11	8	/	14	2	2	2	2	1	1	2	2	1	2	/	/
621	3	1	28	36	1	1	2	1	2	1	2	2	1	11	1.53	7.16	4.09	35.22	0.61	0.2694	195.03	1	2200	11	2868.35	1.05	1	24	22	24	11	12	11	11	8	/	9	1	2	1	2	1	1	1	2	1	2	/	/
627	3	1	31	39	1	6	2	1	2	2	2	2	1	9	2.7	4.75	1.62	64.23	0.46	0.5432	246.04	1	2175	11	6327.81	1.51	1	22	21	22	18	21	21	21	15	/	12	2	2	2	2	1	1	2	2	1	2	/	/
629	3	1	32	34	1	1	2	1	1	2	2	2	1	10	4.57	6.06	3.21	28.47	0.91	0.39	151.87	1	2700	11	4247.17	1.37	1	11	9	11	8	8	7	5	1	/	11	2	1	2	2	1	1	2	2	1	2	/	/
631	3	1	42	45	1	18	1	1	2	2	2	2	3	6	0.7	7.71	1.61	27.58	0.21	0.236	/	1	1950	9	1296	0.26	1	7	7	7	4	5	5	3	1	/	11	2	1	0	1	/	/	/	1	/	1	/	/
632	3	1	31	32	1	3	2	1	1	2	2	2	3	5	4.86	10.99	6.78	55.5	0.54	0.4212	396.45	1	2700	9	1366.23	0.26	1	6	6	6	3	5	2	0	0	/	15	2	1	0	1	/	/	/	1	/	1	/	/
634	3	1	29	30	1	7	2	1	2	2	2	2	1	10	4.52	4.5	4.44	54.56	1.74	0.2439	742.47	1	1475	8	5545.84	1.33	1	14	14	14	10	12	12	12	7	/	13	2	2	2	2	1	1	2	2	1	2	/	/
639	3	1	39	34	1	4	2	1	2	2	2	2	1	8	1	8.56	5.62	18.37	0.64	0.5693	617.08	1	2475	11	1534.98	0.76	1	3	2	3	1	2	2	0	0	/	9	2	1	0	1	/	/	/	1	/	1	/	/
647	3	1	32	33	1	7	2	1	2	2	2	2	3	15	5.43	6.35	3.73	27	0.4	0.277	172.1	1	1800	8	526.02	0.36	1	2	1	2	0	1	0	0	0	/	11	1	1	1	2	1	1	1	2	1	2	/	/
650	3	1	29	45	1	6	2	4	2	2	2	2	1	6	0.55	6.13	2.42	91.24	0.23	0.3897	108.71	1	2500	10	806.37	0.72	1	3	2	2	2	2	0	0	0	/	14	2	1	0	1	/	/	/	1	/	1	/	/
657	3	1	26	32	1	5	2	1	2	2	2	2	3	11	8.38	7.13	2.5	35.8	0.41	0.1343	170.84	1	2325	10	1463.65	0.82	1	3	2	3	0	2	0	0	0	/	10	1	1	1	2	1	1	1	2	1	2	/	/
661	3	1	33	36	1	1	2	1	2	2	2	2	1	11	1.69	5.45	1.98	90.31	0.62	0.4607	240.38	1	2400	9	1967.47	0.3	1	5	4	5	4	4	3	1	0	/	14	2	1	2	2	1	1	2	2	1	2	/	/
663	3	1	33	36	2	6	2	1	2	2	2	2	1	10	6.89	5.41	1.32	37.26	1.23	0.1035	112.9	1	2625	12	/	/	1	14	14	14	8	10	10	10	6	/	11	2	2	1	2	1	1	1	2	1	2	/	/
667	3	1	27	31	1	4	2	1	2	2	2	2	1	9	1.69	7.56	3.94	43.48	0.54	0.3545	228.08	1	1350	9	3950.94	1.01	1	14	14	14	5	5	5	3	0	/	9	2	1	0	1	/	/	/	1	/	1	/	/
668	3	1	35	36	1	1	2	5	2	2	2	2	2	3	17	4.87	1.53	51.42	0.43	0.4701	282.11	1	2475	11	2612.01	1.26	1	7	6	7	4	4	4	2	2	/	10	2	1	0	1	/	/	/	1	/	1	/	/
670	3	1	39	40	1	18	2	1	2	2	2	2	3	8	2.52	5.54	2.42	46.77	0.53	0.4794	82.44	1	2625	9	3000	1.31	1	5	5	5	4	4	4	2	0	/	14	2	1	0	1	/	/	/	1	/	1	/	/
672	3	1	26	27	1	4	1	1	2	2	2	2	1	13	2.96	5.5	4.23	66.5	0.28	0.9076	428.54	1	2475	11	6113.15	1.88	1	15	14	15	12	12	12	12	9	/	12	2	2	0	1	/	/	/	1	/	1	/	/
673	3	1	32	31	1	1	2	1	1	2	2	2	3	17	1.54	7.63	2.09	14.42	0.36	0.3025	185.55	1	2175	11	2008.79	0.52	1	4	3	4	2	1	0	0	0	/	8	1	1	0	1	/	/	/	1	/	1	/	/
676	3	1	30	48	1	1	2	1	2	2	2	2	1	11	15.76	7.68	5.38	31.01	0.36	0.4971	365.41	1	1700	9	8196.55	1.15	1	15	14	15	12	12	12	12	1	/	10	2	2	1	2	1	1	1	2	1	2	/	/
678	3	1	28	26	1	2	2	1	2	2	2	2	1	6	2.06	7.02	2.53	61.99	1.44	1.9974	199.74	1	1950	10	3067.25	0.68	1	6	6	6	6	6	6	4	1	/	8	2	1	0	1	/	/	/	1	/	1	/	/
679	3	1	33	36	1	10	1	1	2	2	2	2	2	8	1.82	8.93	3.09	61.25	0.31	0.2207	188.58	1	2700	11	4454.44	1.97	1	16	13	16	10	12	8	6	3	/	8	2	1	0	1	/	/	/	1	/	1	/	/
682	3	1	29	26	1	7	1	1	2	2	2	2	2	9	8	6.72	5.85	33.1	0.54	0.2861	165.86	1	1375	9	4829.52	1.21	1	15	15	15	11	11	11	9	4	/	13	2	1	0	1	/	/	/	1	/	1	/	/
683	3	1	31	33	1	4	2	1	2	2	2	2	1	14	3.19	9.27	3.22	37.46	0.81	0.8077	275.44	1	2400	11	7337.9	1.58	1	20	20	20	14	16	15	15	9	/	9	2	2	0	1	/	/	/	1	/	1	/	/
688	3	2	40	38	1	5	2	1	2	2	2	2	3	4	0.86	9.4	2.43	33.46	0.92	0.2712	504.12	1	2475	11	1781.36	0.4	1	4	2	2	1	1	1	0	0	/	10	1	1	0	1	/	/	/	1	/	1	/	/
689	3	1	34	24	1	4	2	1	2	2	2	2	3	12	1.89	10.93	6.43	42.11	0.59	0.406	206.71	1	3225	11	2295.89	0.84	1	9	7	9	6	7	7	5	1	/	8	2	1	0	1	/	/	/	1	/	1	/	/
697	3	1	32	32	1	11	1	5	2	2	2	2	3	9	3.92	5.55	2.75	34.3	1.13	0.3952	212.93	1	2325	10	4682.38	1.26	1	9	9	9	6	7	6	6	0	/	11	2	2	0	1	/	/	/	1	/	1	/	/
701	3	1	28	30	1	5	2	5	2	2	2	2	1	7	7.37	4.26	2.36	33.83	1.02	0.3823	743.5	1	1300	9	2567.5	0.98	1	19	18	19	13	13	9	7	6	/	10	2	1	1	2	1	1	1	2	1	2	/	/
705	3	1	31	31	1	6	2	5	1	2	2	2	3	43	10.1	6.35	6.3	32.29	0.32	1.6241	179.64	1	1775	12	6169.09	1.19	1	12	11	12	2	9	0	0	0	/	6	2	1	0	1	/	/	/	1	/	1	/	/
708	3	1	35	37	1	7	2	5	2	2	2	2	1	17	7.32	6.12	3.85	44.64	0.33	0.4008	824.31	1	1975	10	4288.1	0.95	1	11	10	11	10	10	9	9	8	/	9	2	2	0	1	/	/	/	1	/	1	/	/
711	3	1	36	39	1	14	2	1	2	2	2	2	1	14	4.75	7.93	6.09	60.86	1.95	0.1305	259.66	1	2250	10	4099.54	1.56	1	11	11	11	6	9	5	3	1	/	8	2	1	1	2	1	1	1	2	1	2	/	/
716	3	1	36	39	1	4	2	1	2	2	2	2	1	15	13.39	5.16	5	99.4	1.1	2.02	171.85	1	1500	10	5614.18	1.04	1	20	19	20	15	17	16	14	11	/	11	2	1	0	1	/	/	/	1	/	1	/	/
720	3	1	35	38	1	3	2	1	1	2	2	2	1	8	3.18	6.18	3.34	62.4	0.28	0.4057	256.6	1	2475	11	6316.12	1.94	1	13	13	13	12	11	11	9	2	/	11	2	1	1	2	1	1	1	2	1	2	/	/
721	3	1	28	29	1	2	2	5	2	2	2	2	1	8	3.2	10.12	5.04	45.97	0.61	0.4071	436.32	1	2625	12	3365.93	0.91	1	10	10	10	7	9	8	6	4	/	14	2	1	2	2	1	1	2	2	1	2	/	/
725	3	1	28	45	1	1	2	1	2	2	2	2	1	12	9.48	5.56	3.69	54.96	0.59	0.4903	551.07	1	1500	10	5563.71	1.28	1	18	10	18	8	8	7	7	6	/	13	2	2	1	2	2	1	1	1	1	1	/	/
730	3	1	31	45	1	10	2	1	2	2	2	2	1	7	1.79	8.09	4.67	32.51	0.54	0.2412	774.59	1	2650	11	2853.75	2.72	1	9	9	9	7	7	7	7	1	/	8	2	2	0	1	/	/	/	1	/	1	/	/
731	3	1	27	34	1	3	2	1	2	2	2	2	2	20	11.22	6.86	4.02	35.97	0.66	0.5936	370.15	1	2325	13	9848.55	2.19	1	39	34	39	23	29	16	16	0	/	9	2	2	0	1	/	/	/	1	/	1	/	/
735	3	1	39	42	1	3	2	1	2	2	2	2	1	8	4.32	5.39	3.43	39.9	0.42	0.3609	267.2	1	1950	9	2041.69	0.69	1	7	7	7	5	6	6	4	0	/	9	2	1	1	2	1	1	1	2	1	2	/	/
736	3	1	29	29	1	2	2	1	1	2	2	2	3	10	2.97	6.83	3.04	23.79	0.36	0.2622	316	1	3000	11	973.1	0.4	1	10	5	10	3	5	4	2	1	/	9	2	1	1	2	1	1	1	2	1	2	/	/
737	3	1	26	29	1	4	2	1	2	2	2	2	1	19	9.96	4.52	10.18	65.68	0.28	0.3583	539.08	1	1975	10	2960.35	0.65	1	15	15	15	8	14	14	12	7	/	10	2	1	1	2	1	1	1	2	1	2	/	/
739	3	1	36	36	1	6	2	1	2	2	2	2	1	5	0.9	11.14	4.25	42.61	0.5	0.2581	212.29	1	1800	8	2499.86	0.57	1	7	6	7	3	6	5	3	1	/	9	2	1	1	2	1	2	1	1	1	1	/	/
741	3	1	22	23	1	2	1	5	2	2	2	2	1	7	2.5	6.22	2.15	29.28	0.42	0.3052	169.85	1	1800	8	2412.72	0.87	1	14	13	14	8	13	12	10	4	/	10	2	1	0	1	/	/	/	1	/	1	/	/
747	3	1	28	37	1	2	2	1	2	2	2	2	2	20	13.8	6.02	7.01	36.15	0.22	0.3143	683.69	1	1200	8	4778.03	1.18	1	17	16	17	12	15	15	15	13	/	10	2	2	0	1	/	/	/	1	/	1	/	/
753	3	1	32	37	1	1	2	1	1	2	2	2	1	5	0.41	8.09	1.96	23.28	0.49	0.4054	129.49	1	3300	11	1444.64	0.78	1	5	5	5	3	3	3	1	1	/	7	2	1	1	2	1	1	1	2	1	2	/	/
756	3	1	28	37	1	5	2	5	2	2	2	2	1	9	8.75	7.76	4.1	36.49	0.35	0.6258	255.5	1	2400	11	5383.78	1.27	1	15	11	15	7	8	7	7	7	/	11	2	2	0	1	/	/	/	1	/	1	/	/
761	3	1	33	38	1	1	2	1	2	2	2	2	3	12	4.88	6.74	4.27	41.92	0.3	0.5911	154.26	1	2025	9	2745.8	0.79	1	8	8	8	8	7	7	5	2	/	10	2	1	1	2	1	1	1	2	1	2	/	/
763	3	1	27	30	1	1	2	1	1	2	2	2	1	10	2.97	7.27	3.09	43.79	0.39	0.4769	376.1	1	2250	10	7708.64	0.9	1	21	20	21	15	16	15	15	10	/	8	2	2	1	2	1	1	1	2	1	2	/	/
764	3	1	36	34	1	3	2	1	1	2	2	2	1	10	8.43	7.05	3.54	42.39	0.38	0.2142	332.41	1	2700	12	4488.44	1.64	1	14	11	14	6	6	6	4	1	/	8	2	1	1	2	1	1	1	2	1	2	/	/
766	3	1	27	32	1	3	2	1	1	2	2	2	3	8	/	5.03	4.94	76.62	0.54	0.4502	97.25	1	1800	8	2431.67	0.68	1	6	4	6	3	4	3	3	3	/	8	2	2	2	2	2	1	2	1	1	1	/	/
767	3	2	35	39	1	17	2	1	2	2	2	2	1	3	1.28	3.73	4.5	179.15	1.23	0.2045	353.75	1	3000	11	2648.67	1.2	1	9	7	7	6	6	6	4	0	/	9	2	1	0	1	/	/	/	1	/	1	/	/
769	3	1	37	40	1	10	2	1	2	2	2	2	1	15	9.73	5.77	4.64	64.01	0.22	0.4666	216.57	1	2025	9	2035.71	1.05	1	8	7	8	6	7	7	5	2	/	10	2	1	0	1	/	/	/	1	/	1	/	/
771	3	1	33	32	1	2	2	4	2	2	2	2	2	18	6.57	8.7	3.11	76.75	0.4	0.1597	436.65	1	1200	10	6059.46	1.08	1	18	18	18	17	14	14	12	5	/	14	2	1	0	1	/	/	/	1	/	1	/	/
775	3	2	28	28	1	1	2	5	2	2	2	2	3	15	5.92	6.97	6.28	42.43	0.47	0.2906	159.74	1	2250	11	4427.43	1.96	1	25	20	21	6	19	7	5	0	/	10	2	1	1	2	1	1	1	2	1	2	/	/
784	3	1	28	25	1	4	1	1	2	2	2	2	1	6	2.72	5.75	5.21	94.6	2.26	0.1531	311.73	1	1650	11	2426.06	0.35	1	5	5	5	5	5	5	3	2	/	15	2	1	1	2	1	1	1	2	1	2	/	/
791	3	1	34	36	1	1	2	1	1	2	2	2	3	20	18	6.46	8.46	81.68	0.5	0.4364	169.52	1	1350	9	3909.59	0.98	1	21	18	21	13	13	12	10	2	/	7	2	1	0	1	/	/	/	1	/	1	/	/
793	3	1	30	37	1	2	2	1	1	2	2	2	1	8	1.21	7.2	2.87	49.39	0.55	0.5894	123.52	1	2400	9	1704.5	1.07	1	6	5	6	5	5	5	3	2	/	10	2	1	0	1	/	/	/	1	/	1	/	/
795	3	1	30	41	1	3	1	1	2	2	2	2	1	24	5.34	7.41	4.57	47.62	0.48	0.3618	247.57	1	1200	8	3000	1.05	1	16	14	16	10	14	11	9	8	/	10	2	1	0	1	/	/	/	1	/	1	/	/
796	3	1	27	25	1	5	2	1	2	2	2	2	3	17	4.82	4.94	4	28.23	0.48	0.376	206.82	1	1350	9	1638.86	0.6	1	5	4	5	4	4	4	2	1	/	11	2	1	0	1	/	/	/	1	/	1	/	/
797	3	1	29	31	1	3	2	1	1	2	2	2	2	10	11.26	10.08	15.55	38.65	0.46	0.5241	757.6	1	2550	12	4625.48	0.85	1	12	12	12	9	11	9	7	2	/	12	2	1	0	1	/	/	/	1	/	1	/	/
802	3	1	27	29	1	1	2	1	2	2	2	2	1	7	9.52	6.87	4.49	41.13	0.6	0.2862	233.33	1	2400	11	5348.23	1.4	1	14	12	14	7	10	7	5	3	/	9	2	1	1	2	1	1	1	2	1	2	/	/
805	3	1	30	32	1	1	2	1	2	2	2	2	1	13	8.91	6.95	5.31	36.57	0.72	0.485	206.98	1	2250	10	6277.21	1.88	1	18	14	18	10	13	12	10	6	/	9	2	1	1	2	1	1	1	2	1	2	/	/
806	3	1	31	30	1	4	1	4	2	2	2	2	1	10	1.1	5.3	3.8	89.3	0.2	0.36	/	1	2700	10	1508.09	1.19	1	3	2	3	1	2	0	0	0	/	14	1	1	0	1	/	/	/	1	/	1	/	/
811	3	1	29	32	1	1	2	1	2	2	2	2	3	11	5.39	4.63	1.58	30.38	0.59	0.3872	220.9	1	2250	12	2563.83	1.2	2	14	14	14	7	11	10	8	6	/	12	2	1	0	1	/	/	/	1	/	1	/	/
812	3	1	32	33	1	5	2	1	2	2	2	2	3	17	8.33	4.62	1.54	27.63	0.72	0.371	171.21	1	2475	12	3536.91	1.73	1	10	10	10	9	9	9	9	6	/	7	2	2	0	1	/	/	/	1	/	1	/	/
813	3	1	25	36	1	2	2	5	2	2	2	2	1	12	1.99	7.14	3.52	37.92	0.57	0.4161	364.55	1	2475	11	2655.03	1.38	1	6	6	6	5	5	5	5	3	/	15	2	2	0	1	/	/	/	1	/	1	/	/
816	3	2	36	32	1	2	2	1	1	2	2	2	3	8	0.77	11.59	6.31	56.43	0.46	0.1689	364.36	1	3000	10	705.01	0.62	1	4	4	4	4	4	4	2	0	/	14	2	1	1	2	1	2	1	1	1	1	/	/
819	3	1	31	26	1	3	2	1	2	2	2	2	1	10	8.72	7.74	3.97	34.35	1.26	0.6097	245.22	1	3900	11	4006.85	1.07	1	18	16	18	14	15	15	15	1	/	10	2	2	1	2	1	1	1	2	1	2	/	/
820	3	1	27	28	1	1	2	1	1	2	2	2	1	11	2.51	6.98	4.97	51.51	0.63	0.2611	383.18	1	1800	8	1963.35	0.83	1	7	6	7	6	6	6	4	2	/	11	2	1	1	2	1	1	1	2	1	2	/	/
822	3	1	31	32	1	1	2	1	1	2	2	2	1	19	2.5	4.74	4.62	31.94	0.68	0.3604	379	1	3300	11	4041.66	1.83	1	6	5	6	5	5	5	3	2	/	9	2	1	0	1	/	/	/	1	/	1	/	/
826	3	2	30	32	1	3	1	2	2	2	2	2	1	20	11.52	7.06	7.92	51.58	0.57	0.2495	301.62	1	1650	11	5759.31	1.23	1	29	24	24	21	19	18	16	7	/	11	2	1	0	1	/	/	/	1	/	1	/	/
827	3	1	28	27	1	4	1	1	2	2	2	2	2	8	1.38	6.14	3.55	34.46	0.62	0.5584	150.39	1	2250	10	2238.56	0.9	1	7	7	7	4	6	5	3	1	/	12	2	1	1	2	2	1	1	1	1	1	/	/
830	3	1	33	48	1	1	2	1	2	2	2	2	1	15	13.58	4.81	2.85	48.47	1.27	0.4899	286.89	1	1500	10	2591.28	0.54	2	11	11	11	9	7	5	3	3	/	11	2	1	1	2	1	1	1	2	1	2	/	/
833	3	1	27	25	1	5	2	1	2	2	2	2	1	16	1.75	8.72	5.46	69.5	0.71	0.1571	494.09	1	1200	8	2598.88	0.76	1	10	9	10	6	9	7	5	4	/	12	2	1	1	2	1	1	1	2	1	2	/	/
835	3	1	33	41	1	7	1	1	2	2	2	2	1	13	7.54	7.29	3.83	49.87	0.46	0.6228	380.01	1	1950	9	5261.84	1.3	1	14	14	14	10	13	10	8	5	/	9	2	1	1	2	1	1	1	2	1	2	/	/
837	3	2	27	29	1	3	1	4	2	2	2	2	1	7	3.79	9.93	15.93	112.47	1.62	0.651	428.25	1	1800	12	3988.56	0.72	1	11	10	10	5	9	6	4	1	/	9	2	1	1	2	1	1	1	2	1	2	/	/
839	3	1	38	39	1	6	2	1	2	2	2	2	1	13	9.65	6.24	9.72	102.95	1.31	0.4504	186.54	1	4125	14	4869.65	1.15	1	14	12	14	10	10	8	6	1	/	8	2	1	1	2	1	1	1	2	1	2	/	/
841	3	1	37	33	1	4	2	3	2	2	2	2	1	7	0.81	/	4.78	44.84	0.74	0.146	182.54	1	3900	13	3188.1	2.41	1	2	2	2	1	1	0	0	0	/	9	1	1	0	1	/	/	/	1	/	1	/	/
842	3	1	28	31	1	4	1	1	2	2	2	2	1	14	8.21	6.66	9.78	89.73	0.49	0.6495	249.24	1	1500	10	2127.59	0.73	1	7	7	7	7	7	6	4	0	/	8	2	1	0	1	/	/	/	1	/	1	/	/
843	3	1	37	38	1	3	2	2	1	2	2	2	1	35	16.11	7.45	9.29	12.91	0.23	0.3901	289	1	1800	12	5526.87	0.84	1	22	21	22	16	17	14	12	4	/	8.5	2	1	0	1	/	/	/	1	/	1	/	/
846	3	1	37	38	1	15	2	1	2	2	2	2	3	18	2.17	5.84	3.78	22.84	0.28	0.3256	409.04	1	2400	11	6443.91	1.28	1	20	20	20	16	19	15	13	4	/	11	2	1	0	1	/	/	/	1	/	1	/	/
848	3	1	27	28	1	3	1	2	2	2	2	2	3	13	9.61	8.51	7.6	27.94	0.36	0.2111	250.35	1	4125	16	2480.23	0.89	1	16	15	16	12	15	16	16	11	/	11	2	2	2	2	1	1	2	2	1	2	/	/
851	3	1	31	32	1	5	1	1	2	2	2	2	1	23	10.41	7	9	29.84	0.54	0.3965	199.57	1	1200	8	3000	0.83	2	7	7	7	4	4	4	2	1	/	11	2	1	2	2	1	1	2	2	1	2	/	/
858	3	1	28	44	1	2	1	1	2	2	2	2	2	15	6.81	7.15	5.58	79.88	0.69	0.3139	329.51	1	1350	9	4508.73	1.32	1	17	16	17	13	14	14	12	9	/	11	2	1	0	1	/	/	/	1	/	1	/	/
861	3	1	30	30	1	4	2	1	2	2	2	2	1	3	2.49	5.69	3.67	42.73	0.46	0.6031	254.88	1	2475	11	4358.22	1.78	1	13	11	13	9	9	9	9	2	/	7	2	2	0	1	/	/	/	1	/	1	/	/
866	3	1	34	39	1	1	2	1	2	2	2	2	1	10	5.87	4.74	14.75	276.47	0.32	0.452	128.49	1	2175	10	3275.78	1.46	1	9	8	9	7	6	7	7	3	/	12	2	2	2	2	1	1	2	2	1	2	/	/
869	3	1	37	37	1	5	2	1	1	2	2	2	1	5	1.97	10.68	4.48	34.9	0.39	0.2439	375	1	3300	11	3000	0.88	1	6	4	6	4	3	5	3	1	/	8	2	1	0	1	/	/	/	1	/	1	/	/
870	3	2	31	32	2	6	1	5	2	2	2	2	1	6	1.53	5.89	3.21	50.28	0.45	0.1346	210.01	1	2625	12	5049.73	1.58	1	6	6	6	4	4	3	1	1	/	9	2	1	0	1	/	/	/	1	/	1	/	/
871	3	1	37	43	1	1	2	1	1	2	2	2	1	13	11.01	5.51	5.91	35.55	0.42	0.4403	387.76	1	2025	9	4394.12	1.15	1	5	5	5	3	3	3	1	0	/	10	2	1	0	1	/	/	/	1	/	1	/	/
872	3	1	28	26	1	4	1	3	2	2	2	2	3	6	2.01	11.32	5.04	40.52	0.53	0.2313	561.79	1	3000	10	1225.03	0.49	1	4	4	4	4	4	4	2	1	/	11	2	1	0	1	/	/	/	1	/	1	/	/
873	3	1	30	26	1	3	1	5	2	2	2	2	1	6	3.54	10.64	4.55	60.39	0.45	0.5121	243.62	1	3900	11	2559.05	1.35	1	7	5	7	4	5	4	2	1	/	11	2	1	0	1	/	/	/	1	/	1	/	/
884	3	1	29	43	1	8	2	2	2	2	2	2	1	10	2.73	7.52	3.78	39.14	0.41	0.2365	256.37	1	2850	12	3000	1.11	1	10	10	10	8	9	8	6	3	/	11	2	1	1	2	1	1	1	2	1	2	/	/
885	3	1	30	31	1	9	1	1	2	2	2	2	1	13	3.58	6.91	3.4	46.7	0.65	0.2566	360.96	1	2025	9	4128.53	1.82	1	26	17	26	11	12	11	9	3	/	13	2	1	1	2	1	1	1	2	1	2	/	/
889	3	1	31	34	1	4	1	1	2	2	2	2	3	6	1.98	8.55	3.04	35.27	0.64	0.2986	424.81	1	3300	11	2683.92	1.76	1	13	12	13	10	11	11	9	6	/	10	2	1	0	1	/	/	/	1	/	1	/	/
891	3	1	34	37	1	5	2	1	2	2	2	2	1	13	3.85	5.16	3	29.39	0.41	0.1969	167.55	1	2250	10	2560.94	1.44	1	13	11	13	8	8	8	8	2	/	10	2	2	0	1	/	/	/	1	/	1	/	/
895	3	1	27	28	1	1	1	1	2	2	2	1	1	6	1.42	8.75	4.69	54.73	0.9	0.5892	489.42	1	2250	10	1535.84	0.61	1	4	4	4	4	4	4	2	2	/	7	2	1	2	2	1	1	2	2	1	2	/	/
897	3	1	28	33	1	3	2	1	2	2	2	2	1	16	8.12	/	6.56	169.13	1.31	0.658	712.81	1	1725	10	4592.92	1.29	1	12	10	12	9	10	9	7	5	/	12	2	1	2	2	1	1	2	2	1	2	/	/
902	3	1	32	39	1	6	2	1	2	2	2	2	1	4	6.04	/	3.48	304.71	2.17	0.4453	211.14	1	2325	8	1322.83	0.38	1	8	5	8	5	5	5	3	0	/	16	2	1	1	2	2	1	1	1	1	1	/	/
908	3	1	32	34	1	6	1	1	2	2	2	2	1	10	1.09	7.45	2.21	30.52	0.4	0.1159	214.79	1	2475	11	4725.95	1.48	1	14	13	14	13	13	12	12	2	/	8	2	2	0	1	/	/	/	1	/	1	/	/
919	3	1	34	37	1	7	2	1	2	2	2	2	1	12	2.99	8.46	3.54	51.99	0.62	0.368	168.07	1	2025	9	2927.95	0.96	1	8	8	8	6	8	6	4	1	/	10	2	1	1	2	2	1	1	1	1	1	/	/
923	3	1	35	38	1	5	1	1	2	2	2	2	3	7	3.92	7.89	3.5	27.97	0.22	0.485	201.43	1	3000	12	3000	1.19	1	19	18	19	15	17	15	15	8	/	8	2	2	0	1	/	/	/	1	/	1	/	/
927	3	1	36	24	1	6	2	1	1	2	2	2	2	12	7.49	6.68	3.47	70.32	0.64	0.411	325.7	1	3075	11	5501.51	1.87	1	9	9	9	7	7	7	5	2	/	11	2	1	1	2	2	1	1	1	1	1	/	/
934	3	1	24	27	1	4	1	1	2	2	2	2	1	7	0.69	8.06	4.77	29	0.5	0.3506	159.94	1	1800	8	3000	1.24	1	8	8	8	7	8	8	6	4	/	14	2	1	2	2	1	1	2	2	1	2	/	/
936	3	1	31	33	1	8	1	1	2	2	2	2	1	10	2.49	/	7.35	197.53	1.45	0.6915	455.3	1	2925	9	1710.77	0.55	1	3	3	3	1	2	0	0	0	/	11	1	1	1	2	2	1	1	1	1	1	/	/
940	3	1	32	37	1	1	2	1	2	2	2	2	1	6	3.02	10.52	4.63	29.67	0.27	0.2271	206.96	1	2250	10	1988.32	0.61	1	7	7	7	6	7	7	5	4	/	13	2	1	2	2	1	1	2	2	1	2	/	/
941	3	1	32	34	1	2	1	1	2	2	2	2	2	9	5.07	7.99	2.59	44.81	1.55	0.359	312.96	1	2400	11	2149.59	0.72	1	7	6	7	4	6	4	2	2	/	13	2	1	1	2	1	1	1	2	1	2	/	/
946	3	1	32	33	1	5	2	1	2	2	2	2	1	11	5.73	7.44	3.54	26.35	0.57	0.301	123.48	1	2625	12	3000	1.17	1	10	10	10	9	10	7	7	4	/	12	2	2	2	2	1	1	2	2	1	2	/	/
949	3	1	36	35	1	6	2	1	2	2	2	2	1	3	2.63	7.64	2.85	38.98	0.45	0.2527	260.81	1	3525	12	2382.22	0.95	1	3	3	3	3	3	3	1	0	/	8	2	1	1	2	1	1	1	2	1	2	/	/
954	3	1	34	33	1	4	2	5	1	2	2	2	2	7	3.55	10.99	51.93	301.67	0.89	0.4135	439.36	1	3825	11	2643.74	1.55	1	5	5	5	3	4	3	1	0	/	9	2	1	0	1	/	/	/	1	/	1	/	/
959	3	1	34	32	1	9	2	1	1	2	2	2	1	13	2.07	4.62	10.33	253.5	0.43	0.5539	281.14	1	1500	10	4413.56	0.74	2	20	20	20	14	18	14	12	6	/	13	2	1	0	1	/	/	/	1	/	1	/	/
963	3	1	32	36	1	3	2	5	1	2	2	2	1	17	1.46	8.41	5.52	27.45	0.8	0.464	217.57	1	2475	11	1668.6	0.95	1	7	7	7	7	7	7	5	4	/	11	2	1	1	2	2	1	1	1	1	1	/	/
964	3	1	31	30	1	1	2	1	2	2	2	2	1	15	6.84	5.27	3.6	40.98	0.21	0.3237	641.52	1	2175	10	5356.66	1.93	1	15	15	15	8	9	8	8	2	/	18	2	2	1	2	1	1	1	2	2	1	/	/
971	3	1	28	35	1	4	2	1	2	2	2	2	3	5	0.46	7.9	6.45	74.2	3.12	0.5517	459.51	1	1800	8	897.6	0.24	1	3	2	3	2	2	0	0	0	/	11	2	1	0	1	/	/	/	1	/	1	/	/
973	3	1	37	34	1	14	1	1	2	2	2	2	3	13	8.05	/	4.18	206.1	2.1	0.3781	395.32	1	1725	9	1240.26	0.49	1	7	7	7	6	7	6	4	1	/	9	2	1	0	1	/	/	/	1	/	1	/	/
975	3	1	26	26	1	3	2	2	2	2	2	2	1	40	/	5.09	9.7	59.58	0.49	0.852	/	1	1050	8	6020.27	0.87	2	16	15	16	14	14	14	14	10	/	7	1	2	0	1	/	/	/	1	/	1	/	/
984	3	1	25	26	1	2	2	1	2	2	2	2	2	12	3.19	7.81	6.67	47.54	1.44	0.168	247.28	1	3200	11	867.75	0.66	1	4	4	4	2	4	0	0	0	/	12	2	1	1	2	1	1	1	2	1	2	/	/
988	3	1	33	38	1	8	2	1	2	2	2	2	1	7	1.76	6.96	5.44	87.73	0.69	0.312	100	1	2475	11	3115.94	0.71	1	6	6	6	4	5	5	3	1	/	11	2	1	0	1	/	/	/	1	/	1	/	/
993	3	1	42	42	1	2	2	5	1	2	2	2	1	5	0.21	7.7	2.79	62.9	0.5	0.2489	821	1	2700	12	792.2	3.14	1	2	1	2	1	1	0	0	0	/	8	1	1	0	1	/	/	/	1	/	1	/	/
997	3	1	30	34	1	2	2	1	2	2	2	2	2	8	1.73	5.85	2.85	27.71	0.34	0.2519	172.19	1	2175	10	1974.59	1.02	1	6	5	6	4	5	5	3	2	/	11	2	1	2	2	1	1	2	2	1	2	/	/
998	3	1	36	38	1	2	2	1	2	2	2	2	1	26	11.43	6.98	5.15	29.69	0.77	0.3353	106.87	1	2400	11	5997.04	1.21	2	21	20	21	17	20	18	18	12	/	17	2	2	2	2	1	1	2	2	1	2	/	/
1000	3	1	25	31	1	1	2	1	2	2	2	2	3	17	4.1	6.4	3.1	33.84	0.64	0.505	237.4	1	1500	10	5695.94	0.58	1	10	9	10	7	8	7	5	2	/	11	2	1	1	2	1	1	1	2	1	2	/	/
1003	3	1	26	36	1	3	1	1	2	2	2	2	3	17	11.2	7.38	15.19	37.39	0.41	0.7179	168.53	1	1750	9	2203.29	1.11	1	14	13	14	7	13	6	4	3	/	7	2	1	0	1	/	/	/	1	/	1	/	/
1004	3	1	27	34	1	7	1	1	2	2	2	2	1	11	3.4	6.21	4.4	38.53	0.39	0.3398	483.2	1	2250	10	2741.55	0.93	1	5	3	5	3	3	2	0	0	/	9	2	1	0	1	/	/	/	1	/	1	/	/
1009	3	1	28	30	1	9	2	1	2	2	2	2	2	8	1.21	10.07	5.99	53.37	1	0.3261	348.73	1	2400	9	2080.45	0.94	1	9	6	9	6	6	6	4	2	/	12	2	1	0	1	/	/	/	1	/	1	/	/
1010	3	1	41	42	1	15	1	1	2	2	2	2	1	3	1.32	13.91	5.4	37.92	0.59	0.5074	254.91	1	3150	14	1879.27	1.21	1	8	7	8	7	7	7	5	3	/	12	2	1	0	1	/	/	/	1	/	1	/	/
1011	3	2	28	33	1	7	1	1	2	2	2	2	3	14	3.62	7.63	3.15	59.64	0.37	0.151	231.71	1	3075	11	3000	1.24	1	11	10	10	8	10	9	7	0	/	13	2	1	0	1	/	/	/	1	/	1	/	/
1015	3	1	28	35	1	5	2	1	2	2	2	2	2	7	0.6	9.98	4.64	55.78	0.54	0.3537	350.84	1	2175	10	2332.99	1.56	1	4	4	4	4	4	4	2	1	/	12	2	1	1	2	1	1	1	2	1	2	/	/
1017	3	1	35	34	1	4	2	1	1	2	2	2	3	6	2.09	5.27	1.28	31.03	0.54	0.3779	340.8	1	2100	8	1811.71	1.42	1	9	8	9	7	7	6	4	2	/	7	2	1	1	2	2	1	1	1	1	1	/	/
1018	3	1	33	38	1	9	2	1	2	2	2	2	3	10	2.51	4.54	7.58	139.17	2.1	0.5438	102.76	1	4275	12	279.37	0.39	1	1	1	1	1	1	0	0	0	/	11	1	1	0	1	/	/	/	1	/	1	/	/
1020	3	1	31	39	1	10	1	1	2	2	2	2	1	11	3.93	6.61	1.72	35.34	0.76	0.2036	206.87	1	1725	9	1574.94	0.79	1	5	4	5	1	3	0	0	0	/	12	2	1	0	1	/	/	/	1	/	1	/	/
1024	3	1	31	32	1	10	2	1	2	2	2	2	1	11	3.96	7.46	7.04	86.64	0.44	0.3587	132.49	1	3300	12	3000	1.33	1	9	8	9	7	7	7	7	3	/	9	2	2	0	1	/	/	/	1	/	1	/	/
1027	3	1	31	31	1	1	2	1	1	2	2	2	1	14	6.01	7.11	6.16	22.74	0.82	0.2511	145.6	1	2175	11	6399.7	0.74	1	19	19	19	19	19	18	16	10	/	9	2	1	1	2	1	2	1	1	1	1	/	/
1029	3	1	32	36	1	2	2	1	2	2	2	1	1	6	5.66	7.95	3.68	34.41	0.58	0.3721	158.1	1	3150	11	/	/	1	12	11	12	10	11	10	8	7	/	10	2	1	2	2	1	1	2	2	1	2	/	/
1031	3	1	32	31	1	4	2	1	2	2	2	2	1	6	2.15	8.66	2.94	56.48	0.41	0.5065	238.84	1	3525	10	2572.64	1.04	1	6	4	6	4	3	3	1	0	/	14	2	1	2	2	1	1	2	2	1	2	/	/
1036	3	1	39	42	1	2	2	1	1	2	2	2	1	9	3.75	8.13	5	46.62	0.35	0.3692	155.04	1	3900	11	2781.21	1.56	1	12	9	12	8	8	7	5	0	/	8	2	1	0	1	/	/	/	1	/	1	/	/
1039	3	1	33	39	1	10	2	1	1	2	2	2	1	13	16.82	4.27	3.57	30.21	0.55	0.4597	311.6	1	1950	9	4824.88	1.42	1	8	7	8	5	7	5	3	0	/	10	2	1	0	1	/	/	/	1	/	1	/	/
1040	3	1	36	39	1	3	2	1	2	2	2	2	2	7	0.06	7.73	1.68	33.64	1.27	0.3156	532.59	1	2700	9	1588.02	0.83	1	3	3	3	3	3	3	1	1	/	10	2	1	0	1	/	/	/	1	/	1	/	/
1041	3	1	36	36	1	5	1	1	2	2	2	1	3	13	1.73	4.81	4.29	45.43	2.1	0.2042	221.6	1	2025	9	1981.3	1.26	1	5	3	5	3	3	3	1	1	/	10	2	1	0	1	/	/	/	1	/	1	/	/
1044	3	1	31	29	1	5	2	2	2	2	2	2	1	31	17.8	7.75	6.35	35.89	0.42	0.4751	132.99	1	1950	10	4744.19	1.11	1	16	16	16	15	15	15	15	9	/	6	2	2	0	1	/	/	/	1	/	1	/	/
1047	3	1	34	42	1	1	2	1	2	2	2	2	2	19	5.89	7.57	4.9	24.92	0.31	0.1548	385.81	1	2100	10	5560.68	2.74	1	15	13	15	9	13	10	10	6	/	13	2	2	0	1	/	/	/	1	/	1	/	/
1048	3	1	23	31	1	3	1	2	2	2	2	2	1	21	/	6.98	4.78	45.51	0.73	0.7135	157.7	1	1800	12	4246.54	0.86	1	11	11	11	9	9	9	9	9	/	9	2	2	2	2	1	1	2	2	1	2	/	/
1057	3	1	32	37	1	6	1	1	2	2	2	2	1	10	4.89	6.3	2.82	88.41	0.73	0.3788	582.4	1	2475	11	4225.25	1.72	1	16	13	16	12	12	12	12	5	/	10	2	2	1	2	1	2	1	1	1	1	/	/
1058	3	1	34	34	1	10	2	1	2	2	2	2	3	8	1.76	8.25	2.7	25.66	0.46	0.3245	138.86	1	3900	13	2041	1.04	1	4	4	4	1	4	4	2	1	/	9	2	1	0	1	/	/	/	1	/	1	/	/
1061	3	1	27	47	1	3	1	1	2	2	2	2	2	9	3.47	7.61	4.15	47.27	0.69	0.3428	167.33	1	1950	10	4086.23	0.85	1	12	12	12	8	12	10	8	4	/	10	2	1	0	1	/	/	/	1	/	1	/	/
1062	3	1	27	27	1	2	1	1	2	2	2	2	2	15	3.64	6.03	4.54	29.25	0.99	0.273	172.8	1	1350	9	4326.79	0.89	1	19	12	19	11	12	10	8	5	/	10	2	1	0	1	/	/	/	1	/	1	/	/
1065	3	1	32	32	1	4	1	1	2	2	2	2	1	20	2.86	5.51	3.86	20.14	0.58	0.2374	412.17	1	2925	13	5763.51	1.52	1	14	13	14	8	13	7	5	2	/	14	2	1	2	2	1	1	2	2	1	2	/	/
1066	3	1	23	27	1	3	1	1	2	2	2	2	3	23	7.71	5.3	3.61	42.54	0.37	0.4549	145.75	1	1350	9	3000	1.04	1	18	12	18	7	10	7	5	0	/	10	2	1	2	2	1	1	2	2	1	2	/	/
1067	3	2	32	37	1	6	1	1	2	2	2	2	1	9	15.63	4.95	2.06	52.31	0.25	0.2837	159.08	1	1950	9	4055.6	1.81	1	9	9	9	8	8	6	4	2	/	16	2	1	2	2	1	1	2	2	1	2	/	/
1073	3	1	31	32	1	3	1	4	2	2	2	2	3	20	6.51	7.95	5.89	57.91	0.57	0.4971	401.07	1	1950	10	3619.1	0.69	1	19	18	19	12	14	13	11	9	/	9	2	1	1	2	1	1	1	2	1	2	/	/
1074	3	1	35	37	1	1	2	1	1	2	2	2	1	13	8.58	6.28	4.01	43.42	0.43	0.4796	212.43	1	3275	11	1822.56	1.76	1	14	13	14	7	13	9	7	3	/	10	2	1	0	1	/	/	/	1	/	1	/	/
1075	3	2	38	43	1	8	1	1	2	2	2	2	1	2	0.86	/	7.93	30.55	0.5	1.07	149.4	1	2700	12	1541.99	0.72	1	4	4	4	3	4	4	2	1	/	11	2	1	0	1	/	/	/	1	/	1	/	/
1080	3	1	29	42	1	4	2	1	2	2	2	2	1	22	9.41	6.81	9.44	88.4	0.37	0.1636	200.76	1	2100	11	3000	1.05	1	11	8	11	7	7	6	4	3	/	12	2	1	1	2	2	1	1	1	1	1	/	/
1085	3	1	26	28	1	3	1	1	2	2	2	2	1	9	2.67	4.97	2.33	36.69	1.61	0.1066	370.28	1	2250	12	1990.9	1.19	1	12	12	12	8	10	8	6	2	/	13	2	1	1	2	1	1	1	2	1	2	/	/
1090	3	2	37	43	1	3	1	2	2	2	2	1	3	20	4.25	7.81	8.76	52.86	0.32	0.3882	212.46	1	2400	12	3907.11	1.08	1	10	9	9	7	8	7	5	0	/	9	2	1	0	1	/	/	/	1	/	1	/	/
1092	3	1	25	28	1	1	2	1	2	2	2	2	1	12	4.22	7.82	4.69	59.07	1.31	0.2195	372.41	1	2700	11	4205.8	0.83	1	7	7	7	4	6	6	4	1	/	16	2	1	1	2	1	2	1	1	1	1	/	/
1093	3	1	29	30	1	2	1	1	2	2	2	2	3	14	11.07	5.33	2.2	24.75	0.51	0.5308	293.28	1	2600	11	2083.73	1.46	1	20	15	20	14	14	14	12	7	/	15	2	1	1	2	2	1	1	1	1	1	/	/
1097	3	1	27	28	1	4	1	1	2	2	2	2	1	13	9.89	6.6	6.14	37.82	0.38	0.4416	180.52	1	1500	10	8816.76	1.17	1	20	20	20	17	20	15	13	3	/	8	2	1	2	2	1	1	2	2	1	2	/	/
1101	3	1	34	34	1	12	2	1	2	2	2	2	1	13	5.83	6.98	5.17	58.73	0.72	0.1978	579.17	1	1200	8	5764.97	1.21	1	19	17	19	11	14	13	11	7	/	8	2	1	0	1	/	/	/	1	/	1	/	/
1110	3	1	32	32	1	2	2	1	2	2	2	2	1	10	3.89	8.14	4.01	65.75	0.88	0.2667	295.84	1	2700	12	5179.64	2.17	2	16	16	16	7	13	9	9	0	/	15	2	2	1	2	1	1	1	2	1	2	/	/
1112	3	1	36	35	1	10	1	1	2	2	2	1	1	8	1.14	5.1	1.56	32.42	0.68	0.2486	245.93	1	1800	8	2368.75	0.93	1	2	2	2	1	2	0	0	0	/	9	1	1	0	1	/	/	/	1	/	1	/	/
1117	3	1	40	46	1	16	1	1	2	2	2	2	1	5	1.97	4.1	3.03	111.62	1.23	0.2114	616.55	1	3150	14	1844.35	1.25	1	5	5	5	5	5	5	3	2	/	12	2	1	0	1	/	/	/	1	/	1	/	/
1123	3	2	33	40	1	6	1	4	2	2	2	2	3	10	6.8	2.54	0.88	301.23	0.7	0.5229	340.86	1	2475	11	2446.45	0.65	1	17	15	15	8	15	8	6	0	/	11	2	1	1	2	1	1	1	2	1	2	/	/
1125	3	1	27	35	1	5	1	1	2	2	2	2	1	16	16.44	7.06	12.58	31.13	0.29	0.5642	234.79	1	2775	13	2265.65	1.24	1	6	6	6	4	6	5	3	0	/	8	2	1	0	1	/	/	/	1	/	1	/	/
1128	3	1	26	27	1	2	1	1	2	2	2	2	2	12	4.66	5.77	3.13	35.17	0.82	0.3788	967.29	1	1275	9	2536.92	1.62	1	16	15	16	14	15	10	8	4	/	20	2	1	0	1	/	/	/	1	/	1	/	/
1135	3	1	35	31	1	12	1	1	2	2	2	2	3	13	7.63	6.44	5.63	35.12	1.04	0.5688	256.39	1	2175	10	2916.47	1.19	1	12	12	12	11	12	12	10	2	/	11	2	1	2	2	1	1	2	2	1	2	/	/
1142	3	1	30	37	1	8	1	1	2	2	2	2	1	20	2.16	6.42	4.29	28.69	0.57	0.2261	216.28	1	1950	13	6016.66	1.54	1	14	14	14	5	10	9	9	7	/	12	2	2	0	1	/	/	/	1	/	1	/	/
1143	3	1	31	35	1	2	2	1	2	2	2	2	1	15	11.61	7.39	2.35	40.26	0.73	0.4276	329.18	1	2175	10	3218.11	1.45	1	14	14	14	10	13	13	11	8	/	13	2	1	2	2	1	1	2	2	1	2	/	/
1145	3	1	27	28	1	1	2	1	2	2	2	2	1	9	2.41	7.03	3.15	28.43	0.67	0.4124	233.27	1	1950	10	2216.68	0.97	1	6	6	6	4	6	4	2	1	/	6	2	1	2	2	1	1	2	2	1	2	/	/
1147	3	1	26	26	1	5	2	1	2	2	2	2	1	18	5.75	5.03	2.17	59.9	0.5	0.6672	330.16	1	1350	9	2984.23	0.78	1	14	14	14	11	13	12	12	9	/	11	2	2	1	2	1	1	1	2	1	2	/	/
1149	3	1	28	31	1	1	2	1	2	2	2	2	1	22	7.99	6.14	4.61	32.14	0.41	0.3909	185.13	1	2475	11	3000	1.24	1	8	7	8	7	7	7	5	3	/	9	2	1	1	2	1	1	1	2	1	2	/	/
1159	3	1	27	31	1	5	1	3	2	2	2	2	1	13	4.21	9.34	5.57	30.3	0.39	0.2734	290.51	1	2250	10	2081.84	1.12	1	9	8	9	7	8	7	5	2	/	12	2	1	2	2	1	1	2	2	1	2	/	/
1161	3	1	39	42	1	2	2	1	2	2	2	2	3	11	2.26	6.13	2.17	63.42	0.51	0.2603	174.93	1	3075	11	2551.71	1.11	1	5	4	5	3	4	4	2	1	/	14	2	1	1	2	1	1	1	2	1	2	/	/
1163	3	1	26	27	1	7	2	1	2	2	2	2	1	15	7.54	9.28	6.45	37.85	0.36	0.2714	176.39	1	3750	14	5848.3	1.68	1	16	16	16	14	15	15	15	11	/	10	2	2	1	2	1	1	1	2	1	2	/	/
1169	3	1	24	28	1	4	1	1	2	2	2	2	1	22	10.13	7.54	4.93	72.13	0.38	0.2009	238.61	1	1350	9	4633.38	1.24	2	20	17	20	13	16	13	13	5	/	13	1	2	0	1	/	/	/	1	/	1	/	/
1171	3	1	32	34	1	2	2	1	2	2	2	2	1	9	1.17	5.31	4.59	71.7	0.61	0.3949	227.34	1	2400	11	1913.79	1.15	2	12	12	12	10	11	11	11	4	/	11	2	2	0	1	/	/	/	1	/	1	/	/
1172	3	1	27	32	1	9	1	1	2	2	2	2	1	13	3.75	9.75	4.53	41.86	0.34	0.1291	251.54	1	2475	10	2353.56	1.57	1	14	13	14	12	13	13	13	7	/	16	2	2	0	1	/	/	/	1	/	1	/	/
1174	3	1	28	27	1	10	1	1	2	2	2	2	1	14	8.24	8.9	10.68	100.11	0.48	0.6399	171.42	1	3150	13	1374.95	0.73	1	6	6	5	5	6	6	6	3	/	13	2	2	2	2	1	1	2	2	1	2	/	/
1175	3	1	34	35	1	4	1	1	2	2	2	2	1	7	7.89	8.61	4.98	83.19	1.02	0.389	524.81	1	2250	10	2557.38	0.95	1	6	6	6	5	6	5	3	2	/	13	2	1	1	2	1	1	1	2	1	2	/	/
1176	3	1	28	46	1	7	2	1	2	2	2	2	1	13	10.84	7.18	4.34	56.93	0.82	0.3828	261.15	1	1500	10	3000	0.8	2	13	13	13	8	12	12	12	9	/	10	2	2	2	2	1	1	2	2	1	2	/	/
1179	3	1	32	37	1	7	2	1	2	2	2	2	3	7	0.6	6.98	3.35	51.76	0.65	0.4801	242.6	1	3000	10	2496.31	0.73	1	4	4	4	3	4	4	2	1	/	8	2	1	0	1	/	/	/	1	/	1	/	/
1182	3	1	29	33	1	10	1	1	2	2	2	2	1	29	13.54	4.11	7.35	43.32	1.02	0.6974	370.68	1	2700	13	/	/	1	17	17	17	9	14	14	12	10	/	10	2	1	1	2	1	1	1	2	2	1	/	/
1183	3	1	35	37	1	10	1	1	2	2	2	2	3	17	4.38	/	7.44	94.73	1.45	0.3778	328.16	1	2025	9	3543.96	0.85	1	15	14	15	12	13	13	13	8	/	11	2	2	2	2	1	1	2	2	1	2	/	/
1190	3	1	27	27	1	4	1	1	1	2	2	2	2	13	4.33	8.09	5.21	49.66	0.99	0.3084	344.32	1	2625	13	2350.14	1.61	1	7	5	7	4	4	3	0	0	/	9	2	1	0	1	/	/	/	1	/	1	/	/
1191	3	1	32	32	1	5	2	1	1	2	2	2	1	11	1.19	7.69	2.63	46	0.73	0.1	354.17	1	2250	10	2302.67	0.89	1	5	5	5	5	5	5	5	1	/	11	2	2	0	1	/	/	/	1	/	1	/	/
1197	3	1	32	34	1	5	1	1	2	2	2	2	1	11	9.03	7.42	5.24	49.71	0.62	0.249	680.67	1	2175	11	4271.99	1.45	1	10	9	10	8	9	8	6	2	/	14	2	1	2	2	1	1	2	2	1	2	/	/
1199	3	1	36	46	1	4	2	3	1	2	2	2	1	10	1.87	11.81	5.71	40.33	0.33	0.258	464.01	1	3000	12	2028.93	0.94	1	4	4	4	2	4	4	2	1	/	7	2	1	0	1	/	/	/	1	/	1	/	/
1203	3	2	39	42	1	16	2	1	2	2	2	2	3	6	0.48	8.52	2.83	22.06	1.22	0.2832	261.94	1	2700	9	805.39	0.79	1	4	4	4	4	4	4	2	0	/	13	2	1	0	1	/	/	/	1	/	1	/	/
1208	3	1	27	27	1	4	1	1	2	2	2	2	1	12	8.32	8.46	5.99	57.62	0.34	0.3074	927.67	1	1975	10	4703.83	1.52	1	18	18	18	11	14	13	11	6	/	8	2	1	0	1	/	/	/	1	/	1	/	/
1209	3	1	31	32	1	10	1	1	2	2	2	2	1	25	4.86	5.6	5	41.55	0.71	0.5347	206.12	1	1450	10	4467.12	1.69	1	11	10	11	9	8	8	6	3	/	9	2	1	0	1	/	/	/	1	/	1	/	/
1210	3	1	28	29	1	1	2	1	2	2	2	2	3	27	7.14	5.82	5.74	21.25	0.21	0.31	/	1	1525	10	3039.06	1.01	1	14	14	14	10	14	11	9	4	/	11	2	1	0	1	/	/	/	1	/	1	/	/
1211	3	1	31	46	1	8	1	1	2	2	2	2	1	8	0.92	8.66	3.17	72.21	0.7	0.1314	213.88	1	3075	11	2755.39	1.21	1	9	8	9	7	5	2	0	0	/	12	2	1	0	1	/	/	/	1	/	1	/	/
1213	3	1	27	28	1	5	2	1	2	2	2	2	1	14	7.71	8.26	7.45	43.08	0.58	0.4981	317.69	1	1900	10	4285.88	1.11	1	14	13	14	10	12	11	11	7	/	8	2	2	0	1	/	/	/	1	/	1	/	/
1220	3	1	30	30	1	3	1	1	2	2	2	1	1	8	0.74	8.28	4.42	73.91	0.5	0.3921	277.92	1	3025	10	1487.08	0.96	1	11	10	11	6	10	7	7	1	/	14	2	2	1	2	2	1	1	1	1	1	/	/
1222	3	1	28	28	1	5	1	3	2	2	2	2	1	13	7.82	8.03	6.15	46.1	0.42	0.4731	343.75	1	2350	10	3000	1.36	1	10	9	10	6	8	7	5	0	/	10	2	1	0	1	/	/	/	1	/	1	/	/
1225	3	1	30	26	1	5	1	1	2	2	2	2	1	10	1.26	5.36	7.26	244.73	0.52	0.3684	388.65	1	3300	12	3883.19	2.02	1	9	9	9	7	7	5	3	0	/	12	2	1	0	1	/	/	/	1	/	1	/	/
1228	3	1	29	29	1	1	2	1	2	2	2	2	3	20	8.7	7.93	7.05	97.82	0.58	0.8441	169.83	1	2150	11	6462.35	1.19	1	18	17	18	11	16	12	12	10	/	9	2	2	0	1	/	/	/	1	/	1	/	/
1235	3	1	33	30	1	10	2	1	2	2	2	2	1	11	1.54	6.85	5.12	46.38	1.39	0.273	264.87	1	1975	10	2428.97	1.32	1	6	6	6	6	6	5	3	2	/	8	2	1	0	1	/	/	/	1	/	1	/	/
1237	3	1	33	36	1	6	1	1	2	2	2	2	1	11	2.74	5.38	4.75	154.82	0.85	0.3305	622.97	1	3575	13	2082.32	0.96	1	4	4	4	4	4	4	2	0	/	10	2	1	0	1	/	/	/	1	/	1	/	/
1242	3	1	31	37	1	4	2	1	2	2	2	2	1	8	3.37	9.57	3.71	55.64	0.48	0.1614	322.47	1	2475	11	3160.4	1.75	1	8	7	8	5	7	6	4	2	/	12	2	1	1	2	1	1	1	2	1	2	/	/
1247	3	1	27	32	1	5	1	1	2	2	2	2	3	22	14.05	7.25	5.68	66.25	0.65	0.6206	181.04	1	1575	10	2635.65	0.51	1	12	12	12	3	12	12	10	4	/	10	2	1	0	1	/	/	/	1	/	1	/	/
1248	3	1	31	32	1	4	2	1	2	2	2	2	3	7	5.03	6.99	2.79	45.42	0.65	0.3558	521.7	1	3150	12	2606.52	1.49	1	4	4	4	3	3	3	1	1	/	11	2	1	0	1	/	/	/	1	/	1	/	/
1252	3	1	28	27	1	4	1	1	2	2	2	2	1	17	14.46	7.56	7.99	66.47	0.56	0.3847	195.56	1	1325	9	3000	1.04	1	11	9	11	6	6	4	2	0	/	13	2	1	0	1	/	/	/	1	/	1	/	/
1253	3	1	29	29	1	1	2	1	1	2	2	2	1	27	16.67	10.44	31.93	144.28	1.31	0.45	385	1	1325	9	5113.93	1.27	1	17	17	17	11	13	12	10	8	/	8	2	1	2	2	1	1	2	2	1	2	/	/
1254	3	1	30	38	1	10	1	1	2	2	2	2	1	25	7.39	8.78	2.73	32.26	0.45	0.393	319.75	1	1350	9	3655.28	0.75	1	11	9	11	6	8	8	6	2	/	16	2	1	1	2	1	1	1	2	1	2	/	/
1256	3	1	31	29	1	2	2	1	2	2	2	2	1	6	1.62	7.47	7.32	68.29	0.41	0.4879	217.35	1	2400	9	1272.18	0.96	1	5	5	5	4	5	5	3	0	/	16	2	1	2	2	1	1	2	2	1	2	/	/
1258	3	1	28	28	1	2	2	1	2	2	2	2	2	20	8.84	/	4.72	124.69	1.45	0.4919	341.18	1	1775	9	2722.5	1.4	1	5	5	5	3	3	3	1	0	/	10	2	1	0	1	/	/	/	1	/	1	/	/
1260	3	1	37	37	1	3	2	1	2	2	2	2	1	16	5.59	7.87	5.18	36.09	0.43	0.3669	140.17	1	3300	12	4635.82	1.13	1	16	15	16	13	15	12	10	1	/	11	2	1	0	1	/	/	/	1	/	1	/	/
1261	3	1	31	31	1	6	1	1	2	2	2	2	3	19	7.35	/	8.38	13.74	0.35	0.5123	241.38	1	1750	9	2780.03	1.15	1	8	8	8	7	8	7	5	2	/	12	2	1	0	1	/	/	/	1	/	1	/	/
1262	3	1	32	25	1	2	2	1	2	2	2	2	3	12	4.04	7.45	2.98	40.36	0.32	0.447	330.6	1	2725	10	3015.3	1.01	1	15	12	15	6	10	8	6	3	/	10	2	1	1	2	1	2	1	1	1	1	/	/
1264	3	1	31	34	1	3	1	4	2	2	2	2	2	23	/	5.2	4.27	40.97	0.57	0.1934	371.07	1	1475	10	3648.36	0.75	1	15	12	12	7	11	6	4	0	/	12	2	1	2	2	1	1	2	2	1	2	/	/
1268	3	1	28	35	1	1	1	1	2	2	2	2	1	25	9.59	5.39	3.19	27.61	0.27	0.3611	319	1	1950	10	4416.98	1.08	1	10	7	10	5	5	5	3	2	/	10	2	1	0	1	/	/	/	1	/	1	/	/
1269	3	1	29	31	1	1	2	1	2	2	2	2	1	22	6.95	6.03	1.98	44.58	0.29	0.1844	344.48	1	1550	10	3839.92	0.86	1	20	20	20	15	18	17	15	12	/	13	2	1	0	1	/	/	/	1	/	1	/	/
1276	3	1	28	31	1	4	2	1	2	2	2	2	3	23	7.78	5.22	4.61	50.72	0.3	0.2645	681.62	1	1950	10	3452.48	0.79	1	16	15	16	10	9	9	7	4	/	12	2	1	1	2	1	1	1	2	1	2	/	/
1278	3	1	35	39	1	13	1	5	2	2	2	2	1	5	0.89	/	8.56	18.42	0.47	0.2847	184.06	1	3300	11	924.82	0.7	1	4	4	4	4	4	4	2	0	/	17	2	1	1	2	1	1	1	2	1	2	/	/
1282	3	1	30	31	1	3	2	5	2	2	2	2	1	13	2.75	8.65	2.89	47.48	0.52	0.3833	307.78	1	2100	11	2358.59	0.83	1	15	11	15	9	10	6	4	0	/	15	2	1	0	1	/	/	/	1	/	1	/	/
1283	3	1	34	33	1	1	2	5	2	2	2	2	2	9	13.58	6.81	4.15	31.33	0.69	0.3635	1134.6	1	3025	10	2319.54	1.12	1	10	8	10	5	7	2	0	0	/	18	2	1	0	1	/	/	/	1	/	1	/	/
1291	3	2	27	30	1	7	1	4	2	2	2	2	1	19	9.85	6.77	4.16	43.07	0.24	0.2781	207.91	1	1775	9	5696.69	1.17	1	17	14	14	10	13	11	9	7	/	9	2	1	2	2	1	1	2	2	1	2	/	/
1294	3	1	31	31	1	1	1	4	2	2	2	2	1	5	2.57	7.06	3.09	31.66	0.45	0.2861	151.53	1	3225	13	3402.34	1.73	1	8	7	7	3	7	4	2	0	/	8	2	1	0	1	/	/	/	1	/	1	/	/
1295	3	1	42	42	1	2	2	1	2	2	2	2	1	8	0.91	7.67	4.52	51.99	0.35	0.1504	96.7	1	2025	9	2294	0.47	1	8	8	8	6	6	6	4	3	/	8	2	1	0	1	/	/	/	1	/	1	/	/
1299	3	1	28	30	1	1	2	1	2	2	2	2	1	14	2.03	9.63	2.46	44.71	0.53	0.3714	338.16	1	3275	11	2105.83	0.59	1	4	4	4	4	4	4	2	1	/	12	2	1	2	2	1	1	2	2	1	2	/	/
1301	3	1	31	33	1	3	1	2	2	2	2	2	3	22	4.11	7.29	2.16	38.8	1.34	0.4847	319.11	1	3450	14	1146.45	0.55	1	8	8	8	7	7	7	5	3	/	8	2	1	1	2	1	1	1	2	1	2	/	/
1305	3	1	29	33	1	3	1	1	2	2	2	2	2	5	0.55	8.89	3.32	80.79	0.6	0.2075	193.41	1	2175	10	1210.05	0.28	1	3	2	3	2	2	2	0	0	/	11	2	1	0	1	/	/	/	1	/	1	/	/
1309	3	1	29	52	1	3	2	1	2	2	2	2	1	27	12.7	5.84	3.5	46.68	0.46	0.1435	178.4	1	1900	10	5753.13	1.24	1	17	16	17	14	13	11	9	4	/	13	2	1	0	1	/	/	/	1	/	1	/	/
1312	3	1	30	29	1	3	1	1	2	2	2	2	1	7	1.46	6	2.56	38.65	0.21	0.2406	564.87	1	2250	10	4270.02	0.5	1	12	9	12	6	9	7	5	1	/	8	2	1	2	2	1	1	2	2	1	2	/	/
1314	3	2	27	32	1	2	1	6	2	2	2	2	1	20	3.19	5.27	2.98	44.39	0.99	0.4476	462.09	1	1650	11	2740.59	1.2	1	13	11	11	8	11	8	6	4	/	10	2	1	1	2	1	1	1	2	1	2	/	/
1318	3	1	38	35	1	10	2	1	2	2	2	2	1	13	3.06	7.03	2.54	59.61	0.78	0.3564	257.57	1	3375	12	2569.4	1.44	1	8	7	8	6	7	7	5	1	/	10	2	1	0	1	/	/	/	1	/	1	/	/
1320	3	1	37	39	1	7	2	1	1	2	2	2	1	3	3.38	5.08	0.87	18.62	0.37	0.2505	213.6	1	2250	10	1651.02	0.67	1	5	5	5	5	4	3	1	1	/	18	2	1	0	1	/	/	/	1	/	1	/	/
1322	3	1	35	32	1	1	2	1	2	2	2	2	1	7	3.07	/	9.96	30.35	0.46	0.1769	124.37	1	3000	11	2491.38	0.47	1	7	7	7	4	6	5	3	1	/	10	2	1	2	2	1	1	2	2	1	2	/	/
1325	3	1	33	41	1	9	1	1	2	2	2	2	3	22	12.58	6.16	3.9	35.99	0.98	0.4342	415.88	1	1950	10	2234.73	0.84	1	9	8	9	7	8	6	4	3	/	13	2	1	1	2	1	1	1	2	1	2	/	/
1327	3	1	41	48	1	15	2	1	2	2	2	2	1	7	1.25	6.26	3.25	44.43	0.77	0.121	281.42	1	3000	10	1969.25	1.14	1	6	5	6	3	3	3	0	0	/	7	2	1	0	1	/	/	/	1	/	1	/	/
1328	3	1	32	35	1	14	1	1	2	2	2	2	3	13	1.47	8.24	4.85	23.1	0.56	0.3506	605.24	1	4875	15	2227	1.17	1	5	5	5	5	4	4	2	0	/	7	2	1	0	1	/	/	/	1	/	1	/	/
1332	3	1	35	34	1	9	2	1	1	2	2	2	2	5	3.31	12.07	7.78	89.11	0.57	0.6352	344.62	1	2700	12	2145.55	1.11	1	6	6	6	6	6	6	4	2	/	10	2	1	0	1	/	/	/	1	/	1	/	/
1334	3	1	24	31	1	4	1	1	2	2	2	2	1	15	9.67	4.39	2.32	66.1	1.02	0.4081	137.57	1	1150	8	4188.67	0.58	1	18	17	18	11	13	8	6	3	/	13	2	1	0	1	/	/	/	1	/	1	/	/
1335	3	1	32	30	1	3	1	1	2	2	2	2	3	14	3.47	5.57	2.16	40.37	0.4	0.3082	182.2	1	2450	8	1290.76	0.71	1	13	10	13	4	6	4	2	0	/	14	2	1	0	1	/	/	/	1	/	1	/	/
1341	3	1	30	32	1	1	2	1	1	2	2	2	1	8	3.19	6.85	3.01	68.77	0.51	0.1	111.74	1	2175	11	3571.83	0.86	1	6	6	6	4	5	5	3	1	/	13	2	1	2	2	1	1	2	2	1	2	/	/
1345	3	1	28	27	1	6	1	1	2	2	2	2	1	6	0.42	5.22	3.91	50.21	0.37	0.1911	322.55	1	2025	9	2188.88	0.33	1	4	4	4	3	3	3	1	0	/	10	2	1	1	2	1	1	1	2	1	2	/	/
1347	3	1	32	31	1	7	1	1	2	2	2	2	3	8	1.64	6.69	3.34	40.43	0.48	0.2492	252.53	1	2400	10	2782.37	0.97	1	9	7	9	6	7	7	5	2	/	12	2	1	2	2	1	1	2	2	1	2	/	/
1351	3	1	40	39	1	1	2	5	1	2	2	2	1	13	6.94	8.24	3.33	63	1.11	0.37	/	1	2700	9	2461.7	0.6	1	7	7	7	2	7	5	5	2	/	5	2	2	0	1	/	/	/	1	/	1	/	/
1356	3	1	33	36	1	7	2	1	2	2	2	2	3	11	2.26	4.66	1.9	33.52	1.2	0.34	246.19	1	3000	10	1707.86	1.73	1	10	9	10	8	8	2	0	0	/	12	2	1	0	1	/	/	/	1	/	1	/	/
1358	3	1	31	26	1	4	2	1	2	2	2	2	1	9	6.03	6.6	3.29	14.24	0.46	0.2233	400.15	1	2150	11	2926.13	0.63	1	8	8	8	5	7	5	3	1	/	12	2	1	0	1	/	/	/	1	/	1	/	/
1360	3	1	27	31	1	1	2	1	1	2	2	2	3	14	3.67	4.5	8.66	158.12	0.86	0.3248	185.43	1	1800	9	3576.87	0.86	1	16	16	16	9	11	9	9	4	/	12	2	2	0	1	/	/	/	1	/	1	/	/
1363	3	1	32	32	1	6	2	1	2	2	2	2	2	8	2.92	9.1	3.09	45.35	0.44	0.4034	346.51	1	2250	10	3345.24	1.35	1	10	10	10	9	10	10	8	3	/	10	2	1	1	2	1	1	1	2	1	2	/	/
1364	3	1	31	47	1	3	2	1	1	2	2	2	1	14	2	9.01	2.45	40.81	0.63	0.3341	344.87	1	2475	10	2921.59	0.81	1	9	8	9	6	6	6	4	2	/	12	2	1	1	2	1	1	1	2	1	2	/	/
1367	3	1	35	32	1	2	1	5	2	2	2	2	1	16	13.84	6.79	5.43	51.79	0.65	0.3524	393.7	1	1950	10	3999.09	1.39	1	17	17	17	13	16	11	9	4	/	16	2	1	0	1	/	/	/	1	/	1	/	/
1369	3	1	33	36	1	2	2	4	2	2	2	2	1	11	3.55	5.07	2.5	77.8	0.64	0.3565	180.09	1	3225	12	2739.17	1.55	1	9	7	7	6	7	6	4	2	/	16	2	1	1	2	1	1	1	2	1	2	/	/
1376	3	1	39	40	1	14	2	1	2	2	2	2	3	7	0.35	7.22	2.46	53.32	0.81	0.3413	238.76	1	2250	10	1220.88	1.65	1	4	4	4	1	1	0	0	0	/	8	1	1	0	1	/	/	/	1	/	1	/	/
1377	3	1	27	29	1	6	1	3	2	2	2	2	3	9	3.04	7.17	4.55	82.47	0.4	0.1718	176.58	1	2400	9	1765.11	1.08	1	10	4	10	2	4	0	0	0	/	20	2	1	1	2	1	1	1	2	1	2	/	/
1378	3	1	34	39	1	8	1	1	2	2	2	2	1	14	6.38	6.58	13.92	112.46	1.28	0.2623	234.7	1	1975	10	4044.92	1.37	1	11	11	11	11	11	10	8	3	/	12	2	1	1	2	1	1	1	2	1	2	/	/
1383	3	1	31	31	1	4	1	2	2	2	2	2	3	20	12.96	/	4.82	71.19	1.04	0.5741	237.35	1	3000	13	2019	0.8	1	20	19	20	13	19	14	12	8	/	10	2	1	1	2	1	1	1	2	1	2	/	/
1386	3	1	37	35	1	3	2	6	2	2	2	2	1	12	7.77	6.81	7.19	38.83	0.3	0.4054	244.91	1	3900	14	1975.31	1.23	1	10	10	10	7	10	10	8	2	/	7	2	1	1	2	2	1	1	1	1	1	/	/
1390	3	1	36	36	1	15	2	1	2	2	2	2	1	5	1.99	9.63	3.69	32.87	0.76	0.1855	218.99	1	2475	11	2931.53	0.89	1	11	10	11	7	8	7	5	2	/	10	2	1	0	1	/	/	/	1	/	1	/	/
1394	3	1	35	36	1	6	2	1	2	2	2	2	1	6	1.01	7.3	4.12	45.2	0.37	0.1	178.48	1	2475	11	3545.09	1.05	1	10	7	10	5	6	4	2	1	/	10	2	1	1	2	2	1	1	1	1	1	/	/
1398	3	1	29	33	1	2	2	5	2	2	2	2	1	19	5.76	5.38	3.65	54.87	0.44	0.5076	562.86	1	2200	8	5746.25	0.94	1	20	20	20	17	20	17	17	10	/	12	2	2	2	2	2	1	2	1	1	1	/	/
1406	3	1	30	43	1	1	2	5	1	2	2	2	1	12	9.82	7.42	3.32	44.64	0.25	0.1311	243.92	1	1975	10	/	/	2	20	19	20	13	16	8	6	0	/	9	2	1	2	2	1	1	2	2	1	2	/	/
1407	3	1	37	43	1	1	2	5	2	2	2	2	1	2	1.47	5.54	3.24	20.97	1.47	0.2649	85.5	1	2475	11	1877.57	1.15	1	6	6	6	5	6	6	4	2	/	7	2	1	2	2	1	1	2	2	1	2	/	/
1409	3	1	34	33	1	5	2	1	1	2	2	2	2	10	3.84	6.53	3.74	47.93	0.47	0.3782	223.39	1	2975	12	2627.21	1.4	1	10	10	10	10	10	10	10	2	/	11	2	2	1	2	2	1	1	1	1	1	/	/
1412	3	2	30	29	1	4	1	1	2	2	2	2	3	12	6.18	5.56	2.51	26.3	0.4	0.2595	156.8	1	2775	12	1303.15	0.52	1	7	6	6	3	4	3	1	0	/	12	2	1	0	1	/	/	/	1	/	1	/	/
1413	3	1	33	47	1	8	2	1	2	2	2	2	3	11	4.08	5.84	2.6	41	0.49	0.1005	242.69	1	2675	12	6932.02	1.55	1	9	9	9	6	7	7	5	3	/	13	2	1	0	1	/	/	/	1	/	1	/	/
1414	3	1	38	36	1	1	2	1	2	2	2	2	1	6	3.44	8.59	3.5	38.71	0.49	0.2068	90.53	1	3600	12	1361.56	1.38	1	4	4	4	3	4	3	1	0	/	15	2	1	1	2	2	1	1	1	1	1	/	/
1416	3	1	32	34	1	1	2	1	1	2	2	2	1	5	1.95	7.41	2.54	28.91	0.79	0.2819	172.93	1	2700	12	2852.52	0.91	1	13	12	13	10	10	10	8	6	/	10	2	1	1	2	1	1	1	2	1	2	/	/
1418	3	1	32	32	1	7	1	3	2	2	2	2	3	6	0.61	7.02	3.02	25.62	0.31	0.1681	340.76	1	2400	8	538.1	0.23	1	1	1	1	0	1	0	0	0	/	7	1	1	1	2	2	1	1	1	1	1	/	/
1420	3	1	28	35	1	2	2	1	2	2	2	2	1	17	3.23	7.82	6.14	41.62	0.41	0.3715	252.32	1	2250	10	4645.07	0.94	1	7	5	7	5	4	4	2	0	/	9	2	1	0	1	/	/	/	1	/	1	/	/
1421	3	1	32	34	1	11	2	1	2	2	2	2	3	14	1.91	6.04	6.58	70.92	3.05	0.1465	335.77	1	3600	12	2458.76	0.79	1	8	8	8	7	6	5	3	0	/	10	2	1	0	1	/	/	/	1	/	1	/	/
1422	3	1	24	25	1	5	1	1	2	2	2	2	1	17	5.06	3.61	5.13	100.99	1.45	0.3614	261.06	1	1975	10	3477.3	0.69	1	14	12	14	10	12	9	7	2	/	12	2	1	0	1	/	/	/	1	/	1	/	/
1429	3	1	26	27	1	1	2	1	2	2	2	2	1	12	5.73	5.77	4.03	25.51	0.45	0.3594	137.01	1	1400	9	2265.13	0.67	1	9	9	9	6	6	6	4	2	/	12	2	1	1	2	1	1	1	2	1	2	/	/
1435	3	1	40	36	1	6	2	1	2	2	2	2	1	2	2.06	/	3.5	22.97	0.34	0.3707	319.27	1	2700	12	1156.37	0.22	1	2	2	2	2	2	2	0	0	/	5	2	1	0	1	/	/	/	1	/	1	/	/
1437	3	1	24	26	1	4	1	1	2	2	2	2	1	9	2.58	/	0.14	17.42	0.55	0.2918	81.76	1	1575	8	2138.97	1.11	1	14	10	14	7	9	7	5	1	/	13	2	1	0	1	/	/	/	1	/	1	/	/
1438	3	1	26	37	1	6	1	1	2	2	2	2	1	12	5.47	6.13	4.11	58.54	0.78	0.2672	273.16	1	2175	10	5564.22	0.67	1	10	9	10	8	9	8	8	2	/	10	2	2	0	1	/	/	/	1	/	1	/	/
1440	3	1	32	28	1	5	2	5	1	2	2	2	1	17	11.52	5.91	3.51	47.22	0.3	0.5316	190.45	1	2225	9	3739.62	1.45	1	14	13	14	11	11	11	9	5	/	10	2	1	2	2	1	1	2	2	1	2	/	/
1449	3	1	35	36	1	10	1	5	2	2	2	2	3	13	4.11	6.63	3.32	34.21	0.58	0.3963	354.84	1	2150	9	4898.55	0.83	1	15	15	15	12	15	13	13	1	/	11	2	2	1	2	1	1	1	2	1	2	/	/
1454	3	1	43	43	1	1	2	1	1	2	2	2	3	9	1.67	7.86	3.87	57.92	0.88	0.3882	91.73	1	2250	10	1064.15	0.32	1	4	3	4	2	2	2	0	0	/	9	2	1	0	1	/	/	/	1	/	1	/	/
1461	3	2	28	28	1	3	2	4	2	2	2	2	1	14	14.32	6.37	3.67	51.69	0.47	0.3223	251.47	1	1600	11	4545.22	1.3	1	15	14	14	11	13	12	10	2	/	8	2	1	0	1	/	/	/	1	/	1	/	/
1462	3	1	29	33	1	5	2	1	1	2	2	2	1	16	7.09	5.8	3.1	55.63	0.56	0.5168	581.66	1	1325	9	4612.98	0.5	1	17	13	17	9	13	9	7	4	/	8	2	1	0	1	/	/	/	1	/	1	/	/
1463	3	1	27	25	1	1	2	1	2	2	2	2	1	8	0.99	9.5	4.62	37.5	0.76	0.1957	271.22	1	3600	13	3534.57	0.93	1	6	6	6	5	6	6	4	2	/	11	2	1	0	1	/	/	/	1	/	1	/	/
1465	3	1	27	28	1	3	2	1	2	2	2	2	3	9	1.63	6.34	1.97	33.05	0.79	0.3107	184.89	1	2025	9	3624.62	1.16	1	14	12	14	9	10	10	10	8	/	12	2	2	0	1	/	/	/	1	/	1	/	/
1466	3	1	35	35	1	2	2	1	2	2	2	2	1	7	1.51	6.8	3.49	47.91	1.23	0.2934	310.84	1	1950	10	2826.57	1.56	1	8	8	8	7	7	6	4	1	/	12	2	1	2	2	1	1	2	2	1	2	/	/
1468	3	1	37	31	1	6	1	1	2	2	2	2	1	7	0.8	7.41	2.48	67.56	0.43	0.3245	549.12	1	2250	10	3103.4	0.76	1	6	5	6	4	5	4	2	0	/	10	2	1	1	2	1	1	1	2	1	2	/	/
1471	3	1	28	33	1	13	1	1	2	2	2	2	1	8	1.54	7.9	7.75	45.75	0.6	0.2941	197.14	1	1800	12	5679.32	1.09	1	15	15	15	12	15	14	14	10	/	10	2	2	0	1	/	/	/	1	/	1	/	/
1474	3	1	34	37	1	1	2	1	2	2	2	2	1	8	0.77	3.98	2.86	34.99	0.48	0.2235	104.53	1	1725	9	724.57	0.38	1	6	5	6	4	4	4	2	0	/	9	2	1	1	2	1	1	1	2	1	2	/	/
1480	3	1	36	34	1	6	1	1	2	2	2	2	1	9	0.61	8.14	2.72	79.8	0.21	0.1	918.61	1	2375	8	1217.46	1.1	1	2	2	2	2	2	0	0	0	/	11	2	1	0	1	/	/	/	1	/	1	/	/
1482	3	1	36	40	1	14	1	1	2	2	2	2	3	9	1.05	8.83	5.22	53.67	0.42	0.2798	236.17	1	2250	10	3559.09	1.2	1	7	7	7	5	6	5	3	3	/	10	2	1	0	1	/	/	/	1	/	1	/	/
1484	3	1	31	31	1	3	2	1	2	2	2	2	1	9	1.59	5.61	2.84	46.19	2.19	0.338	265.6	1	3150	11	1272.3	0.68	1	3	3	3	3	3	3	1	0	/	12	2	1	0	1	/	/	/	1	/	1	/	/
1492	3	1	37	29	1	3	1	1	2	2	2	2	1	9	3.58	8.42	2	45.52	0.77	0.5151	352.13	1	600	8	2391.34	1.31	1	7	7	7	7	7	7	5	1	/	8	2	1	0	1	/	/	/	1	/	1	/	/
1495	3	1	30	32	1	4	2	1	2	2	2	2	3	4	0.35	7.48	5.22	32.04	0.71	0.2572	209.42	1	2475	11	974.99	0.84	1	3	3	3	3	3	2	0	0	/	14	2	1	0	1	/	/	/	1	/	1	/	/
1498	3	1	32	25	1	11	2	1	2	2	2	2	1	16	11.55	5.34	5.03	43.1	0.64	0.821	522.39	1	2225	9	1588.74	0.89	1	7	6	7	4	6	5	3	1	/	10	2	1	0	1	/	/	/	1	/	1	/	/
1501	3	1	31	32	1	3	1	4	2	2	2	2	1	14	3.27	6.1	6.77	85.11	0.64	0.4507	223.02	1	1600	11	1732.11	0.77	1	10	6	10	3	5	5	3	0	/	13	2	1	0	1	/	/	/	1	/	1	/	/
1502	3	1	27	28	1	8	2	1	2	2	2	2	1	10	5.92	6.49	3.18	67.96	0.58	0.1549	205.61	1	2225	10	2642.24	1.24	1	12	10	12	9	9	9	9	8	/	11	2	2	0	1	/	/	/	1	/	1	/	/
1506	3	1	27	34	1	3	1	1	2	2	2	2	1	12	8.67	7.21	4.53	39.39	0.37	0.1081	314.89	1	1725	12	5350.74	0.68	1	12	11	12	8	9	6	4	4	/	12	2	1	0	1	/	/	/	1	/	1	/	/
1509	3	1	28	32	1	6	1	1	2	2	2	2	3	20	7.14	6.12	4.81	48.57	0.33	0.3295	264.65	1	2250	8	721.48	0.6	1	10	9	10	6	8	6	4	2	/	13	2	1	2	2	1	1	2	2	1	2	/	/
1510	3	1	29	28	1	3	1	4	2	2	2	2	3	6	0.44	9.71	3.82	74.43	0.52	0.2521	246.92	1	2250	10	1438.42	0.6	1	8	7	7	4	5	4	2	1	/	10	2	1	1	2	1	1	1	2	1	2	/	/
1515	3	1	28	31	1	4	1	1	2	2	2	2	1	12	9.1	3.94	5.04	44.64	0.45	0.7296	181.7	1	1925	10	3000	1.3	1	14	13	14	12	12	10	8	2	/	11	2	1	0	1	/	/	/	1	/	1	/	/
1517	3	1	31	32	1	2	2	1	2	2	2	2	3	20	6.92	6.69	3.62	30.51	0.54	0.2185	309.49	1	1775	8	3698.82	1.27	1	18	16	18	14	16	14	12	5	/	13	2	1	0	1	/	/	/	1	/	1	/	/
1519	3	1	27	28	1	3	1	1	2	2	2	2	1	6	3.08	10.56	2.56	44.58	0.37	0.5354	366.63	1	2000	9	1810.03	0.53	2	3	3	3	3	3	3	1	0	/	8	2	1	2	2	1	1	2	2	1	2	/	/
1522	3	1	26	27	1	6	1	1	2	2	2	2	3	30	4.48	4.7	1.87	50.83	0.58	0.3592	187.41	1	1500	8	353	0.51	1	3	2	3	0	2	1	0	0	/	8	1	1	0	1	/	/	/	1	/	1	/	/
1523	3	1	26	24	1	4	2	1	2	2	2	2	2	12	5.79	8.27	5.75	40.73	0.39	0.3438	634.51	1	2925	11	2979.6	0.63	1	7	7	7	6	7	6	4	3	/	11	2	1	0	1	/	/	/	1	/	1	/	/
1526	3	1	26	27	1	3	1	1	2	2	2	2	1	20	6.77	6.51	3.27	47.76	0.9	0.2555	400.57	1	1800	11	3000	1.63	1	23	20	23	8	19	10	10	2	/	10	2	2	0	1	/	/	/	1	/	1	/	/
1527	3	1	32	35	1	2	1	4	2	2	2	2	3	17	10.03	6.1	3.22	55.49	0.58	0.5432	268.38	1	1950	10	4851.43	0.82	1	17	13	17	9	12	10	8	3	/	11	2	1	2	2	1	1	2	2	1	2	/	/
1528	3	1	36	36	1	5	2	2	2	2	2	2	3	16	/	6.7	3.7	43.3	0.58	0.4282	158.16	1	2625	11	1049.58	0.37	1	10	9	10	7	8	8	6	4	/	6	2	1	1	2	1	1	1	2	1	2	/	/
1537	3	1	27	27	1	3	2	1	2	2	2	2	1	7	13.79	5.33	4.45	46.13	1.04	0.4563	588.02	1	1700	9	5535.91	0.82	2	11	10	11	8	10	8	8	7	/	10	2	2	2	2	1	1	2	2	1	2	/	/
1538	3	1	27	32	1	5	2	1	2	2	2	2	2	19	4.29	8.43	7.06	28.46	0.43	0.2046	105.44	1	1950	10	2934.5	0.58	1	13	11	13	9	9	9	7	6	/	8	2	1	1	2	1	1	1	2	1	2	/	/
1539	3	1	31	36	1	3	2	2	2	2	2	2	1	7	0.92	10.29	3.56	78.4	0.25	0.2995	239.72	1	2950	10	1432.46	0.66	1	6	5	6	2	5	2	0	0	/	12	2	1	1	2	1	1	1	2	1	2	/	/
1541	3	1	32	39	1	1	2	1	2	2	2	2	1	10	10.72	6.58	8.2	24.57	0.32	0.4758	386.89	1	2550	12	6709.69	1.68	1	16	16	16	13	15	11	9	4	/	11	2	1	2	2	2	1	2	1	1	1	/	/
1547	3	1	28	34	1	3	1	1	2	2	2	2	1	12	1.04	7.32	6.88	57.79	0.58	0.3089	210.57	1	2600	11	2380.85	1.02	1	8	6	6	5	6	5	3	0	/	13	2	1	1	2	2	1	1	1	1	1	/	/
1549	3	1	36	28	1	4	1	1	2	2	2	2	1	9	7.96	6.18	2.3	37.89	0.77	0.3745	144.32	1	2300	9	3978.04	1.04	1	17	15	17	13	14	13	11	3	/	7	2	1	0	1	/	/	/	1	/	1	/	/
1550	3	2	31	35	1	5	1	4	2	2	2	2	1	14	9.33	7.41	4.51	62.22	0.51	0.1257	282.74	1	1475	10	2951.11	0.68	1	9	8	8	8	8	8	6	5	/	11	2	1	0	1	/	/	/	1	/	1	/	/
1551	3	1	32	32	1	2	1	1	2	2	2	2	3	21	8.79	5.4	4.62	72.52	0.8	0.4632	274.65	1	1950	9	5509.75	1.08	1	17	17	17	15	15	16	16	9	/	11	2	2	0	1	/	/	/	1	/	1	/	/
1555	3	1	25	31	1	3	1	1	2	2	2	2	3	7	2.57	12.01	3.67	36.22	0.62	0.2536	260	1	2550	11	1109.86	0.47	1	3	3	3	3	3	3	1	0	/	10	2	1	1	2	1	1	1	2	1	2	/	/
1564	3	1	31	32	1	3	2	1	2	2	2	2	2	14	9.07	6.71	4.46	27.95	0.25	0.2103	229.52	1	2125	11	7848.08	1.08	2	15	14	15	10	14	11	9	3	/	10	2	1	2	2	1	1	2	2	1	2	/	/
1578	3	1	32	32	1	2	1	1	2	2	2	2	1	6	1.26	7.59	2.54	68.82	0.43	0.398	439.83	1	2100	9	1988.22	0.7	1	7	6	7	1	6	0	0	0	/	11	2	1	0	1	/	/	/	1	/	1	/	/
1581	3	1	39	40	1	9	2	5	2	2	2	2	1	3	0.38	/	13.04	31.79	1.5	0.3424	477.24	1	2700	12	1175.82	0.52	1	2	2	2	2	2	2	0	0	/	11	2	1	0	1	/	/	/	1	/	1	/	/
1588	3	1	25	25	1	3	1	1	2	2	2	2	1	20	2.75	9.82	8.05	29	0.66	0.1968	330.78	1	1575	8	2321.54	0.77	1	12	7	12	6	6	6	4	1	/	10	2	1	1	2	1	1	1	2	1	2	/	/
1589	3	1	24	28	1	2	2	1	2	2	2	2	2	22	6.62	7.47	3.31	47.06	0.58	0.3786	540.68	1	1500	10	3920.01	0.8	1	10	10	10	8	7	7	5	3	/	10	2	1	1	2	1	1	1	2	1	2	/	/
1594	3	1	31	32	1	5	1	1	2	2	2	2	1	13	6.09	6.47	2.97	35.66	0.82	0.472	132.2	1	1675	8	2478.77	0.86	1	7	7	7	4	6	4	2	1	/	12	2	1	2	2	1	1	2	2	1	2	/	/
1597	3	1	27	29	1	4	1	1	2	2	2	2	3	6	3.33	5.73	1.43	35.28	0.44	0.3565	201.43	1	2275	11	1150.9	0.91	1	5	5	5	1	4	3	1	1	/	9	2	1	1	2	1	1	1	2	1	2	/	/
1600	3	1	26	31	1	1	2	1	1	2	2	2	1	8	4.35	6.23	5.09	52.62	0.28	0.1294	248.61	1	3675	12	5557.15	1	1	5	5	5	4	3	2	0	0	/	12	2	1	0	1	/	/	/	1	/	1	/	/
1601	3	1	27	30	1	5	1	5	2	2	2	2	1	15	9.21	11.38	4.95	27.6	0.77	0.4865	174.43	1	3475	13	3817.24	0.94	1	15	13	15	6	10	6	4	0	/	12	2	1	0	1	/	/	/	1	/	1	/	/
1604	3	1	32	39	1	1	2	1	1	2	2	2	1	10	4.43	6	3.35	34.19	0.43	0.2087	333.56	1	1750	9	1854.65	0.48	1	13	11	13	9	9	8	8	3	/	11	2	2	0	1	/	/	/	1	/	1	/	/
1605	3	1	31	32	1	2	1	5	2	2	2	2	2	5	4.11	6.97	6.93	48.88	0.31	0.7871	249.19	1	4325	14	2425.18	1.76	1	10	9	10	5	8	5	5	0	/	14	2	2	0	1	/	/	/	1	/	1	/	/
1606	3	1	28	36	1	2	2	1	2	2	2	2	1	12	2.63	7.11	3.95	52.34	0.41	0.3376	252.61	1	1350	9	2814.86	0.61	2	12	10	12	8	10	8	6	3	/	10	2	1	2	2	1	1	2	2	1	2	/	/
1607	3	1	29	30	1	5	2	3	2	2	2	2	2	14	3.52	3.76	5.38	47	0.2	0.76	/	1	1950	10	1665.64	0.88	1	7	7	7	6	7	6	4	1	/	12	2	1	2	2	1	1	2	2	1	2	/	/
1609	3	1	33	36	1	4	1	1	2	2	2	2	3	10	0.53	7.91	4.58	46.86	0.41	0.2654	411.96	1	2700	9	1816.76	1.09	1	7	5	7	4	4	4	2	1	/	10	2	1	2	2	1	1	2	2	1	2	/	/
1612	3	1	34	34	1	8	2	1	2	2	2	2	1	9	4.27	7.89	4.32	49.16	0.64	0.2184	186.97	1	1975	10	2512.53	0.77	1	8	8	8	6	8	7	5	0	/	12	2	1	2	2	1	1	2	2	1	2	/	/
1615	3	1	30	34	1	1	2	1	2	2	2	2	2	9	1.4	7.63	7.05	35.44	0.72	0.34	261.92	1	2700	11	3330.31	1.05	1	7	7	7	3	7	4	2	1	/	11	2	1	0	1	/	/	/	1	/	1	/	/
1616	3	1	28	28	1	1	2	1	2	2	2	2	1	17	3.01	5.5	9.54	486.41	0.59	0.3505	310.52	1	3100	12	4159.53	1.54	1	14	13	14	12	13	12	12	4	/	11	2	2	0	1	/	/	/	1	/	1	/	/
1617	3	1	33	40	1	2	2	1	2	2	2	2	3	7	3.92	8.18	3.33	29.96	0.51	0.1785	272.21	1	3100	11	3000	0.89	1	13	12	13	8	12	9	9	2	/	13	2	2	0	1	/	/	/	1	/	1	/	/
1618	3	1	27	27	1	5	2	1	2	2	2	2	1	16	2.17	8.39	3.79	30.01	0.51	0.2078	339.52	1	3375	14	1593.8	1.07	1	5	5	5	4	5	5	3	1	/	8	2	1	2	2	1	1	2	2	1	2	/	/
1622	3	1	28	39	1	8	2	4	2	2	2	2	1	24	7.26	6.17	8.19	65.56	0.69	0.7112	155.82	1	1525	9	4708.49	1.01	1	7	7	7	5	4	2	0	0	/	18	2	1	0	1	/	/	/	1	/	1	/	/
1625	3	1	33	31	1	2	2	1	1	2	2	2	1	3	1.56	8.87	5.41	27.19	1.24	0.4306	176.73	1	3225	10	2195.67	0.83	1	3	3	3	2	3	0	0	0	/	11	2	1	1	2	1	1	1	2	1	2	/	/
1629	3	1	32	37	1	10	2	1	2	2	2	2	1	15	9.41	6.46	3.53	28.7	0.79	0.2939	158.15	1	1975	8	6720.93	1.22	1	18	17	18	14	13	13	13	9	/	10	2	2	0	1	/	/	/	1	/	1	/	/
1630	3	1	32	31	1	1	2	1	2	2	2	2	1	11	4.29	5.72	4.7	33.01	0.57	0.2313	459.91	1	2025	9	3000	0.62	1	10	10	10	10	10	10	8	4	/	11	2	1	2	2	1	1	2	2	1	2	/	/
1632	3	1	33	37	1	10	2	5	2	2	2	2	1	17	3.45	9.54	4.01	45.86	0.62	0.2479	232.95	1	1950	10	1942.97	0.79	2	7	5	7	4	4	4	2	0	/	14	2	1	1	2	1	1	1	2	1	2	/	/
1635	3	1	26	27	1	4	1	5	2	2	2	2	2	14	2.4	6.72	1.2	45.49	3.08	0.242	329.11	1	1200	8	3923.37	0.51	1	10	9	9	2	9	0	0	0	/	8	2	1	0	1	/	/	/	1	/	1	/	/
1637	3	1	31	35	1	6	1	4	2	2	2	2	1	25	9.33	5.55	5.36	27.99	0.63	0.5014	392.78	1	1350	9	3102.78	0.56	1	11	10	11	3	9	6	4	1	/	8	2	1	0	1	/	/	/	1	/	1	/	/
1638	3	1	27	30	1	4	2	1	2	2	2	2	1	8	2.52	6.92	5.43	58.6	0.48	0.246	296.02	1	2400	11	3407.97	1.25	1	5	5	5	5	5	4	2	2	/	9	2	1	0	1	/	/	/	1	/	1	/	/
1641	3	1	35	38	1	5	2	1	1	2	2	2	1	15	4.65	4.03	3.09	38.7	0.35	0.534	311.15	1	1200	8	3000	0.74	1	19	16	19	10	13	10	8	2	/	14	2	1	2	2	1	1	2	2	1	2	/	/
1643	3	1	24	25	1	3	1	1	2	2	2	2	3	40	6.56	6.5	6.76	52.53	1.65	0.5197	626.23	1	1200	8	3000	0.73	1	14	13	14	12	13	13	11	6	/	13	2	1	1	2	1	1	1	2	1	2	/	/
1647	3	1	36	38	1	10	2	1	2	2	2	2	3	8	1.79	5.65	2.95	46.3	1.38	0.1	318.26	1	1950	8	2708.03	0.66	1	9	8	9	8	8	8	6	3	/	9	2	1	1	2	2	1	1	1	1	1	/	/
1648	3	1	39	36	1	8	2	1	2	2	2	2	1	10	1.28	6.02	2.39	67.61	0.46	0.3531	147.29	1	2925	10	2469.04	0.77	1	6	6	6	5	6	5	3	1	/	8	2	1	0	1	/	/	/	1	/	1	/	/
1649	3	1	23	24	1	1	2	1	2	2	2	2	1	26	12.12	4.75	5.22	34.67	0.89	0.4454	184.86	1	1050	9	6939.81	0.87	1	15	13	15	10	11	10	8	4	/	15	2	1	0	1	/	/	/	1	/	1	/	/
1652	3	1	32	36	1	7	2	1	2	2	2	2	2	6	3.06	7.08	4.69	84.31	0.62	0.2129	/	1	3150	11	1932.23	0.99	1	8	8	8	5	8	5	5	5	/	12	2	2	2	2	1	1	2	2	1	2	/	/
1653	3	1	30	37	1	5	1	1	2	2	2	2	1	7	2.74	3.9	3.1	118.75	1.31	0.2102	669.64	1	3300	12	3000	0.87	1	6	6	6	6	6	6	4	1	/	11	2	1	2	2	1	1	2	2	1	2	/	/
1654	3	2	27	35	1	6	1	3	2	2	2	2	1	8	0.51	/	7.2	38.34	0.76	2.9442	126.73	1	3900	13	742.67	1	1	3	3	3	2	3	0	0	0	/	17	2	1	0	1	/	/	/	1	/	1	/	/
1656	3	1	32	31	1	3	2	4	2	2	2	2	1	11	6.43	5.55	1.55	40.4	0.64	0.3124	174.8	1	1400	9	4268.72	0.59	1	17	10	17	7	10	7	5	4	/	8	2	1	0	1	/	/	/	1	/	1	/	/
1657	3	1	30	32	1	8	1	1	1	2	2	2	1	15	1.46	6.66	4.62	55.8	0.36	0.315	648.9	1	2075	9	1114.22	0.58	1	3	3	3	2	3	2	0	0	/	10	2	1	0	1	/	/	/	1	/	1	/	/
1658	3	1	26	26	1	3	2	1	2	2	2	2	1	9	2.43	5.2	3.98	52.7	0.43	0.1137	406.49	1	2250	10	4999.22	1.7	1	13	12	13	9	11	8	6	5	/	12	2	1	0	1	/	/	/	1	/	1	/	/
1663	3	1	34	42	1	7	2	1	2	2	2	2	1	7	1.63	10.6	5.06	29.47	0.36	0.1	113.73	1	3300	12	704.73	0.25	1	3	3	3	3	3	3	1	1	/	9	2	1	1	2	1	1	1	2	1	2	/	/
1664	3	1	39	38	1	10	2	1	2	2	2	2	1	3	0.31	13.37	14.2	93.32	1.31	0.5405	134.53	1	3600	16	863.06	0.28	1	3	3	3	1	3	0	0	0	/	12	1	1	0	1	/	/	/	1	/	1	/	/
1666	3	1	34	37	1	5	1	1	2	2	2	1	1	10	1.68	8.22	3.14	66.42	0.27	0.3442	180.6	1	2475	10	1569	0.67	1	7	7	7	7	7	7	5	1	/	10	2	1	0	1	/	/	/	1	/	1	/	/
1667	3	1	37	39	1	3	2	1	1	2	2	2	1	10	4.87	6.17	3.85	54.85	0.23	0.3576	288.5	1	3000	11	2071.36	0.43	1	6	6	6	5	6	2	2	0	/	9	1	2	0	1	/	/	/	1	/	1	/	/
1669	3	1	37	35	1	1	2	6	1	2	2	2	3	11	2.03	6.27	3.53	34.65	0.61	0.3207	187.26	1	3075	11	2101.2	0.78	1	12	12	12	11	11	11	11	10	/	12	2	2	0	1	/	/	/	1	/	1	/	/
1670	3	1	31	38	1	2	1	1	2	2	2	2	1	4	0.73	12.13	3.4	47.75	0.6	0.2815	270.29	1	2250	10	2038.54	0.41	1	8	7	8	6	6	6	4	3	/	9	2	1	1	2	2	1	1	1	1	1	/	/
1672	3	1	29	31	1	5	1	1	2	2	2	2	1	5	1.15	7.22	3.54	64.19	0.35	0.2124	339.4	1	1200	8	5751.05	0.83	1	15	14	15	12	12	11	9	5	/	9	2	1	2	2	1	1	2	2	1	2	/	/
1674	3	1	25	29	1	2	1	1	2	2	2	2	1	14	1.65	7.87	3.43	39.16	0.51	0.2357	202.16	1	1725	9	1494.89	0.6	2	7	6	7	4	4	4	2	2	/	13	2	1	2	2	1	1	2	2	1	2	/	/
1675	3	1	27	28	1	2	2	1	2	2	2	2	3	8	2.1	5.58	1.7	35.02	0.72	0.333	135.65	1	2200	9	3405.91	1.04	1	14	11	14	9	10	9	9	5	/	8	2	2	1	2	1	1	1	2	1	2	/	/
1676	3	1	31	31	1	3	2	1	2	2	2	2	1	22	10.8	7.12	6.28	38.71	0.69	0.6489	753.89	1	1350	9	5659.88	0.68	2	20	19	20	11	14	14	12	10	/	9	2	1	2	2	1	1	2	2	1	2	/	/
1678	3	1	32	35	1	3	2	1	2	2	2	2	1	8	2.39	9.62	3.03	40.79	0.58	0.2365	219.28	1	3575	12	2768.44	0.81	1	6	6	6	5	6	6	4	2	/	13	2	1	0	1	/	/	/	1	/	1	/	/
1682	3	1	28	31	1	6	1	1	2	2	2	2	1	12	2.01	9.74	1.15	50.53	0.89	0.2931	524.39	1	2750	11	2566.29	1.41	1	13	13	13	8	13	10	8	1	/	17	2	1	0	1	/	/	/	1	/	1	/	/
1684	3	1	27	35	1	2	1	1	2	2	2	1	1	10	3.53	6.8	6.72	41.46	0.25	0.4575	302.82	1	2475	10	4034.29	1.96	1	10	9	10	5	9	5	3	2	/	11	2	1	2	2	2	1	2	1	1	1	/	/
1687	3	1	29	31	1	2	2	1	2	2	2	2	1	13	4.78	5.2	3.31	102.02	0.8	0.2496	466.77	1	2750	10	3127.92	1.35	1	13	11	13	10	9	6	4	3	/	16	2	1	1	2	1	1	1	2	1	2	/	/
1689	3	1	27	32	1	7	2	1	2	2	2	2	1	16	3.64	12.21	6.54	54.29	0.53	0.2104	375.73	1	3625	12	5120.12	0.75	1	6	6	6	4	6	6	4	3	/	8	2	1	1	2	1	1	1	2	1	2	/	/
1690	3	1	37	38	1	9	2	1	2	2	2	2	3	7	2.32	9.11	4.24	49.1	0.63	0.187	172.99	1	3225	10	2812.54	1.24	1	7	7	7	4	4	4	2	2	/	12	2	1	1	2	1	1	1	2	1	2	/	/
1692	3	1	27	28	1	7	2	1	2	2	2	2	1	7	3.11	8.91	3.38	52.07	0.49	0.2616	231.2	1	1950	10	1940.72	0.66	1	4	4	4	2	4	0	0	0	/	9	2	1	0	1	/	/	/	1	/	1	/	/
1693	3	1	28	33	1	6	2	1	2	2	2	2	1	9	2.67	6.45	2.09	32.77	0.77	0.3659	279.22	1	2250	10	1762.31	0.86	1	8	8	8	7	8	6	0	0	/	10	2	1	0	1	/	/	/	1	/	1	/	/
1695	3	1	26	27	1	8	1	1	2	2	2	1	1	13	0.64	7.61	2.55	67.99	0.72	0.3563	229.17	1	1975	10	2660.43	0.88	1	8	8	8	7	8	8	8	5	/	10	2	2	0	1	/	/	/	1	/	1	/	/
1697	3	1	36	43	1	1	2	1	2	2	2	2	3	12	5.52	6.49	1.77	20.99	0.53	0.4157	142.67	1	3525	10	1304.74	0.51	1	8	8	8	2	8	7	5	2	/	15	2	1	2	2	1	1	2	2	1	2	/	/
1698	3	1	27	27	1	1	1	1	2	2	2	2	1	29	13.26	8.17	9.01	55.48	0.34	0.4535	210.71	1	1825	10	4978.4	0.75	1	9	6	9	4	6	5	5	2	/	10	2	2	1	2	1	1	1	2	1	2	/	/
1699	3	1	31	25	1	12	2	1	2	2	2	2	1	9	1.08	7.69	2.29	44.14	0.57	0.4588	1085.4	1	2475	10	3610.05	1.6	1	9	8	9	5	5	5	3	2	/	13	2	1	2	2	1	1	2	2	1	2	/	/
1700	3	1	28	30	1	2	2	1	2	2	2	2	1	9	4.74	/	4.83	168.72	1.9	0.1902	637.22	1	1975	10	2339.95	1.26	1	5	5	5	5	5	5	1	0	/	8	2	1	1	2	1	1	1	2	1	2	/	/
1703	3	1	36	35	1	2	2	1	1	2	2	2	1	7	1.56	11.65	5.68	45.96	0.82	0.2724	705.94	1	4200	15	1514.6	0.98	1	4	4	4	4	3	3	1	1	/	10	2	1	1	2	2	1	1	1	1	1	/	/
1705	3	1	27	26	1	1	2	4	2	2	2	2	2	8	5.93	8.76	5.54	46.12	0.91	0.4593	152.15	1	3000	11	/	/	1	5	3	3	3	3	3	1	0	/	10	2	1	0	1	/	/	/	1	/	1	/	/
1707	3	1	28	30	1	5	1	1	2	2	2	2	1	4	0.62	13.95	5.81	22.4	0.71	0.3492	209.37	1	2475	11	1376.51	0.78	1	4	4	4	4	4	4	2	0	/	17	2	1	0	1	/	/	/	1	/	1	/	/
1709	3	1	30	36	1	5	1	5	2	2	2	2	2	15	5.78	7.51	5.4	32.82	0.48	0.135	579.61	1	1725	9	3000	0.58	1	12	12	12	4	11	10	8	4	/	11	2	1	1	2	1	1	1	2	1	2	/	/
1713	3	1	37	41	1	2	2	1	2	2	2	2	1	10	1.33	6.94	6.14	46.69	0.35	0.3217	416.16	1	2475	11	4104	1.65	1	10	9	10	5	7	7	5	1	/	6	2	1	0	1	/	/	/	1	/	1	/	/
1718	3	1	40	25	1	3	2	1	2	2	2	2	2	5	0.49	/	9.63	80.12	0.46	0.2241	304.2	1	3225	11	1816.56	1.12	1	3	1	3	1	1	0	0	0	/	15	1	1	0	1	/	/	/	1	/	1	/	/
1720	3	1	29	30	1	11	2	1	2	2	2	2	1	7	1.18	6.01	1.71	55.84	1.34	0.3262	99.74	1	3025	10	1934.61	1.13	1	10	7	10	5	6	5	3	1	/	12	2	1	0	1	/	/	/	1	/	1	/	/
1721	3	1	33	34	1	4	2	1	2	2	2	2	1	7	3.6	12.31	4.27	64.32	0.36	0.1	340.67	1	3600	10	1490.81	0.56	1	5	5	5	5	5	4	2	2	/	12	2	1	0	1	/	/	/	1	/	1	/	/
1724	3	1	31	36	1	3	2	1	2	2	2	2	1	7	1.61	5.39	6.31	70.77	0.35	0.1179	156.12	1	2325	12	2150.74	1.14	1	6	5	6	1	5	0	0	0	/	8	1	1	0	1	/	/	/	1	/	1	/	/
1725	3	1	33	40	1	4	2	2	2	2	2	2	1	11	2.38	7.67	2.72	47.8	0.83	0.4505	245.18	1	2225	9	2343.15	1.15	1	7	6	7	5	6	5	5	4	/	12	2	2	2	2	1	1	2	2	1	2	/	/
1726	3	1	35	36	1	10	1	1	2	2	2	2	1	11	4.19	4.49	2.27	98.18	0.24	0.1	218.88	1	3750	12	5995.3	1.18	1	10	9	10	8	7	7	5	0	/	12	2	1	1	2	1	1	1	2	1	2	/	/
1728	3	1	36	36	1	1	2	1	2	2	2	2	1	12	1.51	5.2	4.06	40.99	0.68	0.1652	183	1	2400	9	3000	1.32	1	16	16	16	14	14	14	12	8	/	15	2	1	1	2	1	1	1	2	1	2	/	/
1729	3	1	32	34	1	4	1	1	2	2	2	2	1	10	1.16	5.52	2.88	37.93	0.76	0.3111	303.65	1	1650	11	4076.81	0.52	1	11	11	11	8	11	9	7	4	/	13	2	1	1	2	1	1	1	2	1	2	/	/
1730	3	1	36	38	1	2	2	3	2	2	2	2	3	10	1.03	6.21	1.4	54.54	0.58	0.1764	171.77	1	3600	13	2785.77	1.35	1	5	4	5	3	3	3	0	0	/	8	1	1	0	1	/	/	/	1	/	1	/	/
1739	3	1	31	32	1	4	1	1	2	2	2	2	2	9	1.95	7.73	4.96	77.21	0.36	0.3421	180.54	1	2475	11	5500.89	0.99	1	13	13	13	9	9	9	7	6	/	10	2	1	2	2	1	1	2	2	1	2	/	/
1742	3	1	37	31	1	4	1	3	2	2	2	2	1	7	3.42	8.45	3.02	47.67	0.69	0.5466	197.89	1	4000	12	2615.61	0.98	1	12	9	12	6	8	6	4	3	/	12	2	1	1	2	2	1	1	1	1	1	/	/
1744	3	2	26	36	1	4	2	4	2	2	2	2	3	18	3.99	5.24	2.97	61.56	0.45	0.5698	159.04	1	1350	9	4824.86	1.67	1	18	9	9	7	9	7	5	2	/	15	2	1	1	2	1	1	1	2	1	2	/	/
1746	3	1	29	32	1	2	1	1	2	2	2	2	1	29	/	5.72	5.62	52.84	0.37	0.1749	654.67	1	1775	9	2375.36	0.95	1	13	10	13	7	9	9	7	5	/	9	2	1	0	1	/	/	/	1	/	1	/	/
1748	3	2	29	31	1	3	1	1	2	2	2	2	1	15	7.01	6.25	4.41	35.15	0.55	0.2385	276.23	1	2525	11	2464.48	0.6	1	16	13	13	9	11	9	7	6	/	13	2	1	0	1	/	/	/	1	/	1	/	/
1750	3	1	32	33	1	3	1	1	2	2	2	2	1	15	8.45	7.2	5.75	59.94	0.54	0.3911	361.56	1	1575	8	2788.75	1.95	2	16	12	16	8	10	9	9	4	/	11	2	2	1	2	1	1	1	2	1	2	/	/
1754	3	1	39	41	1	3	2	6	2	2	2	2	1	7	0.83	7.18	3.51	87.52	0.95	0.3736	239.31	1	2925	13	2059.1	0.71	1	7	6	7	3	4	3	1	0	/	11	2	1	1	2	2	1	1	1	1	1	/	/
1759	3	1	32	33	1	3	1	1	2	2	2	2	1	12	2.59	8.28	6.37	49.06	0.7	0.1461	344.4	1	2625	13	5453.89	1.46	1	13	11	13	10	11	10	8	6	/	7	2	1	0	1	/	/	/	1	/	1	/	/
1764	3	1	33	36	1	5	1	1	2	2	2	2	1	7	3.24	8.63	4.64	49.05	1.68	0.336	210.11	1	3075	11	1541.55	0.38	1	1	1	1	1	1	0	0	0	/	7	1	1	1	2	1	1	1	2	1	2	/	/
1765	3	1	29	34	1	7	1	6	2	2	2	2	1	20	5.59	8.37	6.32	50.27	0.52	0.4627	212.56	1	1700	9	4075.15	0.61	1	5	5	5	4	5	5	3	3	/	10	2	1	1	2	1	1	1	2	1	2	/	/
1767	3	1	34	50	1	3	2	1	2	2	2	2	1	10	1.87	7.08	4.07	38.98	1.04	0.334	547.62	1	2025	9	1991.35	0.71	1	8	8	8	7	8	8	6	1	/	8	2	1	0	1	/	/	/	1	/	1	/	/
1768	3	1	21	29	1	2	1	1	2	2	2	2	1	18	3.86	7.09	6.28	36.22	1.39	0.4123	249.26	1	2525	10	3601.93	1.67	1	18	12	18	6	11	8	6	4	/	9	2	1	0	1	/	/	/	1	/	1	/	/
1771	3	1	31	32	1	7	1	1	2	2	2	2	1	17	5.65	6.27	3.32	48.93	1.01	0.24	/	1	2250	10	4435.91	1.08	1	11	10	11	8	8	5	3	1	/	12	2	1	0	1	/	/	/	1	/	1	/	/
1772	3	1	33	26	1	10	1	1	2	2	2	2	1	18	3.65	6.7	3.42	68.25	0.96	0.2093	252.93	1	3300	12	3000	1.31	1	7	6	7	4	6	5	3	1	/	13	2	1	0	1	/	/	/	1	/	1	/	/
1776	3	1	27	37	1	5	2	1	2	2	2	2	1	12	3.34	6.07	2.53	61.06	0.38	0.2039	319.51	1	2375	9	1667.17	0.77	1	6	6	6	6	6	6	4	3	/	9	2	1	2	2	1	1	2	2	1	2	/	/
1777	3	1	27	30	1	1	2	1	1	2	2	2	1	11	3.74	6.19	2.39	35.91	0.43	0.1792	208.52	1	3225	12	4833.11	0.79	1	14	13	14	12	11	10	8	0	/	14	2	1	2	2	1	1	2	2	1	2	/	/
1778	3	1	27	25	1	4	2	1	2	2	2	2	1	4	0.69	6.4	3.35	44.6	0.46	0.1082	214.52	1	1800	8	2098.67	0.77	1	5	2	5	2	2	0	0	0	/	10	2	1	0	1	/	/	/	1	/	1	/	/
1779	3	2	36	40	1	16	2	4	2	2	2	2	1	11	3.44	5.24	1.34	39.72	0.79	0.2917	332.71	1	3125	11	4649.02	1.38	1	13	12	12	2	11	6	4	0	/	9	2	1	0	1	/	/	/	1	/	1	/	/
1780	3	1	31	39	1	1	2	1	2	2	2	2	1	17	0.06	4.27	2.87	58.11	0.79	0.464	438.33	1	1925	10	2853.72	1.94	1	15	13	15	7	7	6	4	1	/	9	2	1	0	1	/	/	/	1	/	1	/	/
1782	3	1	28	28	1	6	1	1	2	2	2	2	1	15	7.18	7.82	7.38	43.38	0.76	0.6506	258.48	1	1525	10	4043.74	1.08	1	8	6	8	4	6	5	3	1	/	10	2	1	1	2	1	1	1	2	1	2	/	/
1784	3	1	35	33	1	6	2	1	2	2	2	2	1	9	0.85	9.51	4.87	36.55	0.5	0.1	293.58	1	2250	10	3940.31	1.25	1	10	9	10	4	4	4	2	1	/	10	2	1	1	2	1	1	1	2	1	2	/	/
1789	3	2	32	36	1	4	2	1	2	2	2	2	1	20	11.16	6.63	4.16	34.5	0.73	0.4005	308.99	1	2175	11	6515.55	1.47	1	20	15	15	11	11	2	0	0	/	10	2	1	0	1	/	/	/	1	/	1	/	/
1790	3	1	27	32	1	3	2	1	2	2	2	2	1	11	2.39	6.48	2.31	41.13	0.72	0.3701	221.76	1	2650	11	5951.28	1.38	1	13	10	13	3	9	4	2	0	/	11	2	1	0	1	/	/	/	1	/	1	/	/
1792	3	1	32	40	1	1	2	1	2	2	2	2	1	12	1.85	8.64	4.57	56.22	0.55	0.1364	335.1	1	2175	11	6551.15	1.46	1	14	13	14	12	12	12	8	4	/	13	2	1	2	2	1	1	2	2	1	2	/	/
1794	3	1	32	38	1	1	1	1	2	2	2	2	1	8	1.7	5.39	3.18	35.53	0.35	0.2	/	1	1725	9	1669.41	0.75	1	8	4	8	3	3	3	1	0	/	12	2	1	1	2	1	1	1	2	1	2	/	/
1795	3	1	24	29	1	2	2	1	1	2	2	2	1	9	2.24	5.22	3.19	25.94	0.65	0.4215	136.93	1	1225	8	1599.96	0.56	1	3	2	3	2	2	0	0	0	/	13	2	1	0	1	/	/	/	1	/	1	/	/
1796	3	1	28	28	1	1	2	1	1	2	2	2	1	14	7.1	4.28	2.19	29.65	0.56	0.4302	755.81	1	2175	11	4529.64	1.05	1	19	18	19	13	15	15	13	8	/	9	2	1	0	1	/	/	/	1	/	1	/	/
1801	3	1	32	35	1	10	1	1	2	2	2	2	1	17	2.6	6.07	3.43	42.32	0.95	0.2716	384.74	1	1350	8	3245.96	0.95	1	11	11	11	6	9	4	2	0	/	16	2	1	2	2	1	1	2	2	1	2	/	/
1803	3	1	38	40	1	6	2	1	2	2	2	2	3	6	2.05	4.85	1.26	35.93	1.04	0.3536	213.67	1	2025	9	4457.19	0.88	1	11	11	11	9	9	4	2	0	/	10	2	1	0	1	/	/	/	1	/	1	/	/
1808	3	1	23	26	1	2	2	1	2	2	2	2	3	11	2.64	8.3	4.16	26.88	0.83	0.3849	435.71	1	2400	9	2714.65	1.2	1	7	7	7	6	7	6	6	5	/	12	2	2	2	2	1	1	2	2	1	2	/	/
1809	3	1	36	39	1	1	2	3	2	2	2	2	1	8	2.08	10.97	4.69	52.99	0.86	0.2337	366.18	1	3000	10	1210.53	0.41	1	5	5	5	5	4	2	0	0	/	8	2	1	0	1	/	/	/	1	/	1	/	/
1811	3	1	34	35	1	1	2	1	2	2	2	2	1	16	8.13	9.68	7.56	58.22	0.29	0.1368	472.46	1	1725	9	2274.03	0.83	1	7	7	7	4	6	6	4	3	/	9	2	1	0	1	/	/	/	1	/	1	/	/
1812	3	1	31	31	1	3	1	1	2	2	2	2	1	16	4.83	9.51	6.18	11.8	0.36	0.1	348.69	1	1975	10	5649.04	1.32	1	16	11	16	4	8	2	0	0	/	10	2	1	0	1	/	/	/	1	/	1	/	/
1813	3	1	37	31	1	4	2	1	1	2	2	2	1	18	3.67	6.79	3.97	43.25	0.32	0.3236	197.56	1	1725	9	2342.41	0.95	2	7	6	7	5	5	5	3	2	/	11	2	1	1	2	2	1	1	1	1	1	/	/
1823	3	1	36	34	1	9	2	1	2	2	2	2	1	12	6.24	5.94	3.6	43.22	0.73	0.4834	132.88	1	2825	10	2492.24	0.86	1	10	9	10	7	7	7	5	0	/	10	2	1	0	1	/	/	/	1	/	1	/	/
1824	3	1	27	30	1	7	2	1	2	2	2	2	1	19	3.71	5.76	11.08	37.4	0.45	0.1851	213.01	1	2250	10	3499.8	0.94	1	21	14	21	7	13	7	5	0	/	11	2	1	0	1	/	/	/	1	/	1	/	/
1825	3	1	37	42	1	5	1	6	2	2	2	2	2	17	5.76	7.59	8.9	83.5	0.34	0.2738	249.29	1	2700	11	5944.39	1.68	1	15	14	15	12	14	12	10	6	/	12	2	1	0	1	/	/	/	1	/	1	/	/
1826	3	1	33	38	1	10	1	3	2	2	2	2	3	8	1.15	7.54	3.01	26.41	0.43	0.5078	129.73	1	2250	10	2597.41	0.5	1	9	9	9	5	6	6	6	5	/	10	2	2	0	1	/	/	/	1	/	1	/	/
1827	3	1	24	28	1	7	1	1	2	2	2	2	2	20	13	7.38	5.16	37.13	0.65	0.5587	450.78	1	1825	10	6031.61	1.51	1	15	13	15	11	12	11	11	6	/	10	2	2	1	2	1	1	1	2	1	2	/	/
1835	3	1	27	30	1	5	2	5	2	2	2	2	1	25	8.59	6.47	10.28	40.52	1.02	0.4365	138.4	1	1050	8	1832.65	0.67	1	8	6	8	5	6	5	3	1	/	10	2	1	0	1	/	/	/	1	/	1	/	/
1837	3	1	27	30	1	7	1	1	2	2	2	1	1	8	7.7	5.96	3.59	56.48	0.42	0.3704	182	1	1625	8	4295.94	1.62	1	18	10	18	9	8	6	4	3	/	11	2	1	0	1	/	/	/	1	/	1	/	/
1839	3	1	28	29	1	5	1	3	2	2	2	2	1	9	2.56	5.53	3.51	116.65	0.47	0.2814	221.62	1	3000	10	2126.9	1.11	1	16	15	16	11	12	12	10	5	/	9	2	1	2	2	1	1	2	2	1	2	/	/
1844	3	1	39	44	1	19	1	1	2	2	2	2	1	7	6.71	7.66	4	36.62	0.54	0.4092	141.79	1	2475	11	3935.08	1.2	1	12	10	12	8	10	8	8	2	/	11	2	2	1	2	2	1	1	1	1	1	/	/
1849	3	2	24	29	1	4	2	1	2	2	2	2	1	19	4.54	8.02	4.57	48.51	0.69	0.2722	374.36	1	1775	9	5749.7	0.66	1	15	13	13	10	10	10	8	5	/	10	2	1	0	1	/	/	/	1	/	1	/	/
1858	3	1	39	26	1	1	2	1	2	2	2	2	1	3	0.58	8.46	4.16	81.59	0.81	0.2258	113.44	1	4425	14	1165.83	0.57	1	3	2	3	2	2	0	0	0	/	12	2	1	0	1	/	/	/	1	/	1	/	/
1859	3	2	38	38	1	1	2	1	1	2	2	2	1	5	0.36	11.81	2.65	61.21	0.93	0.2532	126.07	1	2475	11	1330.8	1.01	1	4	3	3	1	1	1	0	0	/	6	1	1	0	1	/	/	/	1	/	1	/	/
1861	3	1	33	46	1	5	2	1	2	2	2	2	1	9	2.11	9.87	2.93	39.88	0.76	0.1756	238.05	1	2625	9	2478.38	1.38	1	8	6	8	3	6	4	2	0	/	13	2	1	0	1	/	/	/	1	/	1	/	/
1862	3	1	31	32	1	3	2	1	1	2	2	2	1	5	2.34	5.11	1.81	49.72	0.42	0.1942	325.83	1	1925	8	3291.74	1.04	1	18	18	18	15	18	14	14	12	/	13	2	2	0	1	/	/	/	1	/	1	/	/
1864	3	1	29	29	1	4	1	1	2	2	2	2	1	17	1.72	/	3.02	134.45	1.45	0.2129	142.33	1	2700	9	1267.01	0.44	1	4	4	4	3	3	3	1	0	/	10	2	1	2	2	1	1	2	2	1	2	/	/
1867	3	1	32	35	1	1	2	1	1	2	2	2	1	10	4.02	5	2.22	30.93	0.39	0.316	148.97	1	2450	10	2192.91	0.77	1	6	6	6	4	6	5	3	1	/	9	2	1	1	2	1	1	1	2	1	2	/	/
1869	3	1	28	31	1	1	2	1	2	2	2	2	1	7	1.57	5.64	4.55	74.63	3.43	0.2785	326.64	1	2250	10	3000	0.68	2	8	8	8	4	6	4	2	2	/	8	2	1	2	2	2	1	2	1	1	1	/	/
1870	3	1	36	38	1	4	1	1	2	2	2	2	1	8	1.02	7.98	1.66	40.81	0.52	0.1996	185.02	1	2175	10	359.13	0.21	1	1	1	1	1	1	1	0	0	/	12	1	1	0	1	/	/	/	1	/	1	/	/
1873	3	1	26	31	1	3	1	1	2	2	2	2	1	17	7.22	4.52	3.39	45.64	0.33	0.364	288.15	1	1375	9	3000	0.81	1	14	14	14	9	11	11	9	5	/	10	2	1	0	1	/	/	/	1	/	1	/	/
1874	3	1	30	30	1	1	2	1	1	2	2	2	2	16	13.59	4.76	7.6	70.11	0.26	0.4785	222.25	1	2100	11	4456.65	0.97	1	15	13	15	11	12	11	9	6	/	10	2	1	0	1	/	/	/	1	/	1	/	/
1876	3	1	40	39	1	14	2	6	2	2	2	2	1	8	2.01	7.04	2.9	18.19	0.74	0.1	966.47	1	2475	11	3000	0.4	1	14	12	14	9	11	9	7	3	/	14	2	1	0	1	/	/	/	1	/	1	/	/
1877	3	1	29	34	1	10	1	4	2	2	2	2	1	15	6.15	8.16	10.32	49.7	0.47	0.4306	453.27	1	2150	11	3977.29	1.87	1	13	12	12	8	12	7	5	4	/	/	2	1	0	1	/	/	/	1	/	1	/	/
1881	3	1	25	27	1	1	2	1	1	2	2	2	1	17	6.42	6.6	2.56	44.77	0.54	0.5885	280.38	1	1975	10	3001.49	1.29	1	14	14	14	13	14	14	12	3	/	11	2	1	0	1	/	/	/	1	/	1	/	/
1882	3	1	26	32	1	6	1	1	2	2	2	2	1	9	4.17	8.22	6.4	64.12	0.61	0.3684	346.09	1	2225	9	3335.24	1.53	1	8	7	8	6	6	4	2	1	/	22	2	1	0	1	/	/	/	1	/	1	/	/
1883	3	1	30	28	1	4	1	1	2	2	2	1	2	20	3.86	6.1	2.98	23.15	0.65	0.2238	153.36	1	1750	9	2819.08	1.23	1	18	17	18	11	16	15	15	5	/	15	2	2	0	1	/	/	/	1	/	1	/	/
1886	3	2	36	31	1	2	2	1	2	2	2	2	2	6	1.57	6.22	2.48	42.89	0.49	0.1209	395.08	1	3075	11	2137.39	0.97	1	6	5	5	4	5	4	2	0	/	8	2	1	1	2	1	1	1	2	1	2	/	/
1889	3	1	31	34	1	4	1	1	2	2	2	2	1	8	1.95	8.19	2.23	48.25	0.64	0.3515	259.49	1	3175	10	1974.27	0.99	1	5	3	5	2	2	0	0	0	/	15	2	1	0	1	/	/	/	1	/	1	/	/
1890	3	1	27	35	1	2	2	1	2	2	2	2	1	6	1.48	12.6	4.34	37.11	0.48	0.1901	190.31	1	2925	13	2598.41	0.47	1	6	4	6	3	3	3	1	0	/	7	2	1	0	1	/	/	/	1	/	1	/	/
1891	3	1	27	26	1	3	2	2	2	2	2	2	1	40	/	6.54	4.57	23.59	0.43	0.6211	153.53	1	1800	11	3846.8	0.76	1	7	7	7	6	7	7	5	2	/	8	2	1	0	1	/	/	/	1	/	1	/	/
1892	3	1	36	37	1	2	2	1	2	2	2	2	1	6	0.75	5.88	15.54	202.23	0.23	0.4514	196.12	1	2175	8	1273.26	0.39	1	5	5	5	4	5	4	2	0	/	10	2	1	0	1	/	/	/	1	/	1	/	/
1894	3	1	34	36	1	4	2	1	2	2	2	2	1	7	2.45	9.98	5.5	35.97	0.53	0.3264	379.9	1	3375	12	2491.8	1.21	1	11	9	11	5	9	8	6	1	/	11	2	1	0	1	/	/	/	1	/	1	/	/
1896	3	1	22	29	1	3	1	1	2	2	2	2	1	13	0.7	8.44	4.32	41	0.67	0.1391	277.6	1	2500	10	2052.43	0.96	1	5	5	5	4	4	4	2	1	/	14	2	1	2	2	1	1	2	2	1	2	/	/
1897	3	1	30	33	1	10	1	2	2	2	2	2	1	22	3.2	7.52	8.16	88.72	0.21	0.3788	238.41	1	1175	8	2556.43	0.57	1	14	13	14	10	13	11	11	5	/	8	2	2	2	2	1	1	2	2	1	2	/	/
1898	3	1	33	32	1	13	2	1	2	2	2	2	1	11	2.06	7.1	3.73	57.33	0.22	0.2139	243.25	1	2400	11	4418.61	0.91	1	16	16	16	11	12	10	8	1	/	9	2	1	1	2	1	1	1	2	1	2	/	/
1899	3	1	32	32	1	3	2	1	2	2	2	2	1	10	3.9	6.8	5.48	28.27	0.63	0.3184	649.98	1	2300	10	2870.69	0.76	1	8	7	8	5	7	6	4	4	/	13	2	1	1	2	2	1	1	1	1	1	/	/
1901	3	1	34	40	1	7	2	1	2	2	2	2	1	14	4.63	7.28	4.85	32.91	0.69	0.1	393.83	1	1650	11	4584.29	0.64	1	10	8	10	2	7	0	0	0	/	10	1	1	0	1	/	/	/	1	/	1	/	/
1903	3	2	34	37	1	5	2	1	2	2	2	2	3	17	5.69	6.5	2.73	34.88	0.47	0.3773	222.04	1	1925	10	2806.54	0.78	1	15	13	13	7	11	8	6	3	/	5	2	1	0	1	/	/	/	1	/	1	/	/
1914	3	1	36	39	1	7	2	1	2	2	2	2	3	15	2.13	6.75	7.24	119.5	0.35	0.4353	111.73	1	2100	9	1301.4	0.6	1	8	5	8	3	4	4	2	2	/	16	2	1	1	2	1	1	1	2	1	2	/	/
1916	3	1	32	37	1	8	1	1	2	2	2	2	1	27	/	5.9	4.73	41.73	0.26	0.4088	217.48	1	1975	10	3000	0.72	1	11	9	11	7	9	8	6	4	/	8	2	1	0	1	/	/	/	1	/	1	/	/
1922	3	2	29	31	2	2	1	4	2	2	2	2	1	12	7.83	6.99	4.15	44.61	0.6	0.2053	332.91	1	2150	11	5746.85	1.09	1	16	15	15	14	13	12	10	4	/	9	2	1	2	2	1	1	2	2	1	2	/	/
1923	3	1	31	35	1	11	2	1	2	2	2	2	1	12	5.69	6.47	11.38	41.95	0.24	0.3541	205.98	1	1475	10	3519.08	1.17	1	13	11	13	3	6	6	4	2	/	12	2	1	1	2	1	1	1	2	1	2	/	/
1926	3	1	29	32	1	10	2	1	2	2	2	2	1	16	3.83	6.3	3.66	66.46	0.68	0.321	200.95	1	1475	10	4830.36	1.07	1	18	14	18	11	11	9	7	4	/	14	2	1	0	1	/	/	/	1	/	1	/	/
1927	3	1	32	32	1	4	1	1	2	2	2	2	1	8	3.76	7.14	2.31	40.4	0.68	0.4182	317.01	1	2700	10	2826.4	1.34	1	5	4	5	2	3	3	1	0	/	8	2	1	1	2	2	1	1	1	1	1	/	/
1931	3	1	33	32	1	9	2	1	2	2	2	2	1	10	2.88	6.37	2.03	68.81	0.51	0.1801	210.18	1	1900	10	3686.36	1.16	1	21	17	21	12	14	12	12	6	/	13	2	2	0	1	/	/	/	1	/	1	/	/
1935	3	1	28	30	1	3	2	1	2	2	2	2	1	9	1.32	9.03	2.76	54.64	1	0.5508	412.69	1	1825	10	3660.97	1.72	1	11	8	11	5	7	6	4	3	/	7	2	1	1	2	1	1	1	2	1	2	/	/
1936	3	1	28	30	1	4	1	5	2	2	2	2	1	4	1.95	10.11	6.51	52.57	0.63	0.6529	148.16	1	2475	11	1968.06	0.24	1	5	5	5	4	5	5	3	2	/	9	2	1	0	1	/	/	/	1	/	1	/	/
1937	3	1	33	33	1	7	2	1	2	2	2	2	3	17	2.52	7.19	5.09	22.09	0.73	0.8255	297.83	1	2175	9	2544.5	0.94	1	14	14	14	13	13	13	13	10	/	13	2	2	0	1	/	/	/	1	/	1	/	/
1938	3	1	27	29	1	1	2	1	2	2	2	2	1	8	1.1	7.63	1.76	96.74	0.67	0.3278	179.98	1	3450	12	1127.23	0.88	1	3	3	3	3	3	3	1	1	/	12	2	1	1	2	1	1	1	2	1	2	/	/
1942	3	1	27	26	1	1	1	1	2	2	2	2	1	15	3.05	8.15	2.2	55.47	0.77	0.26	/	1	2725	11	2928.36	0.51	1	7	5	7	3	5	4	2	1	/	7	2	1	0	1	/	/	/	1	/	1	/	/
1945	3	1	31	32	1	1	2	1	1	2	2	2	3	9	1.32	7.99	3.1	32.91	0.99	0.3667	559.63	1	4200	14	1555.72	0.43	1	5	5	5	4	5	5	3	0	/	12	2	1	2	2	1	1	2	2	1	2	/	/
1950	3	1	30	38	1	8	1	1	2	2	2	2	3	9	3.36	7.36	2.39	67.68	0.47	0.2585	282.46	1	2175	9	2780.25	0.73	1	7	4	7	2	3	0	0	0	/	11	2	1	0	1	/	/	/	1	/	1	/	/
1952	3	1	38	36	1	2	2	1	1	2	2	2	3	9	3.15	4.54	2.58	70.71	0.58	0.4536	401.07	1	1575	7	3000	0.67	1	7	7	7	5	6	5	3	1	/	7	2	1	0	1	/	/	/	1	/	1	/	/
1953	3	1	27	30	1	3	2	1	1	2	2	2	1	15	3.9	7.45	5.97	32.61	0.7	0.4907	655.07	1	1725	9	3000	0.88	1	9	6	9	5	6	4	2	2	/	7	2	1	0	1	/	/	/	1	/	1	/	/
1955	3	1	25	26	1	3	1	1	2	2	2	2	1	26	4.22	5.91	3.22	60.88	0.4	0.1	284.17	1	1375	9	4111.42	1.01	1	10	10	10	8	8	8	6	0	/	14	2	1	0	1	/	/	/	1	/	1	/	/
1957	3	1	21	24	1	2	2	1	2	2	2	2	3	20	6.07	6.05	4.41	80.82	0.81	0.4054	150.41	1	1725	9	7412.11	1.36	1	13	12	13	9	12	10	10	2	/	9	2	2	2	2	1	1	2	2	1	2	/	/
1960	3	1	35	35	1	13	1	1	2	2	2	2	3	9	1.76	7.76	3.08	83.16	0.8	0.3226	301.27	1	3375	12	2044.42	0.96	1	6	5	6	5	5	5	3	2	/	11	2	1	1	2	1	1	1	2	1	2	/	/
1962	3	1	32	36	1	2	2	3	1	2	2	2	1	8	0.2	5.46	2.42	155.42	1.45	0.5858	484.73	1	3600	13	1519.79	0.61	1	2	2	2	1	2	0	0	0	/	10	2	1	1	2	2	1	1	1	1	1	/	/
1963	3	1	35	45	1	10	2	1	2	2	2	2	1	6	0.81	8.61	2.37	28	0.79	0.208	376.92	1	3075	11	1954.21	1.13	1	6	4	6	1	4	0	0	0	/	10	2	1	0	1	/	/	/	1	/	1	/	/
1969	3	1	39	39	1	20	1	1	2	2	2	2	1	6	0.92	5.84	3.48	72.21	0.66	0.3364	340.8	1	2250	10	1718.76	0.5	1	3	3	3	1	3	2	0	0	/	8	2	1	1	2	1	1	1	2	1	2	/	/
1971	3	1	34	37	1	5	2	1	2	2	2	2	1	4	3.08	7.79	3.56	86.2	0.39	0.4264	142.1	1	3300	11	2172.87	1.01	1	7	4	7	1	4	0	0	0	/	10	1	1	0	1	/	/	/	1	/	1	/	/
1978	3	1	34	29	1	1	2	1	2	2	2	2	1	14	1.93	7.25	3.48	88.82	0.68	0.4811	188.73	1	3275	11	4061.74	1.3	1	6	6	6	4	3	2	0	0	/	8	2	1	0	1	/	/	/	1	/	1	/	/
1981	3	1	42	42	1	2	2	5	1	2	2	2	1	5	0.93	11.47	3.81	55.98	0.43	0.1495	438	1	2925	13	2222.72	0.59	1	7	6	7	6	6	4	2	0	/	14	2	1	0	1	/	/	/	1	/	1	/	/
1987	3	2	22	22	1	1	1	4	2	2	2	2	2	13	4.1	7.68	9.38	62.41	0.51	0.2475	155.81	1	1175	8	3000	0.56	1	9	7	7	5	7	6	4	0	/	11	2	1	2	2	1	1	2	2	1	2	/	/
1993	3	1	32	36	1	2	2	1	2	2	2	2	3	13	2.04	5.14	2.67	39.13	1.07	0.295	152.08	1	2275	9	1567.67	0.98	1	9	9	9	7	9	8	8	5	/	14	2	2	0	1	/	/	/	1	/	1	/	/
1994	3	1	31	31	1	5	1	1	2	2	2	2	1	8	2.81	5.53	3.1	72.12	0.57	0.2055	158.36	1	2025	10	1460.94	0.58	1	4	4	4	3	4	4	2	2	/	10	2	1	1	2	1	1	1	2	1	2	/	/
1996	3	1	31	33	1	4	1	1	2	2	2	2	1	13	6.07	7.07	2.78	32.55	0.37	0.4475	273.46	1	1950	10	1902.59	0.58	1	9	8	9	2	4	0	0	0	/	10	2	1	1	2	1	1	1	2	1	2	/	/
2001	3	1	32	32	1	1	2	1	2	2	2	2	2	6	4.13	5.91	2.13	76.18	0.65	0.16	384.8	1	2525	10	3511.94	1.2	1	8	7	8	6	6	5	3	1	/	10	2	1	2	2	1	1	2	2	1	2	/	/
2003	3	1	32	33	1	1	2	1	2	2	2	2	2	8	2.08	/	4.61	31.2	0.61	0.2499	139.85	1	2475	11	2081.29	0.78	1	5	4	5	4	4	4	2	0	/	10	2	1	2	2	1	1	2	2	1	2	/	/
2004	3	1	40	49	1	6	2	1	2	2	2	2	1	6	1.61	9.76	4.98	66.31	0.7	0.23	158.51	1	2475	11	3613.79	1.42	2	13	10	13	6	9	8	8	6	/	11	2	2	2	2	1	1	2	2	1	2	/	/
2006	3	1	25	28	1	1	2	1	2	2	2	2	1	11	5.02	5.71	2.25	38.8	0.26	0.3936	246.07	1	1325	9	4829	0.77	1	20	18	20	13	18	14	12	0	/	15	2	1	1	2	1	1	1	2	1	2	/	/
2008	3	1	26	47	1	7	2	4	2	2	2	2	3	16	3.97	4.86	1.86	38.8	1.35	0.3971	191.1	1	1325	9	2085.04	1.79	1	9	8	9	5	8	5	3	3	/	7	2	1	0	1	/	/	/	1	/	1	/	/
2010	3	1	40	38	1	8	2	1	2	2	2	2	1	11	1.41	7.23	4.32	43.19	0.57	0.1	235.2	1	3300	11	2635.43	0.73	1	7	6	7	6	6	6	4	4	/	14	2	1	1	2	2	1	1	1	1	1	/	/
2013	3	1	34	39	1	7	2	1	2	2	2	2	1	13	1.91	6.15	4.76	33.84	0.54	0.2048	404.56	1	2625	8	1642.22	0.93	1	5	3	5	2	2	0	0	0	/	10	2	1	0	1	/	/	/	1	/	1	/	/
2014	3	2	36	38	1	1	2	1	1	2	2	2	1	7	2.26	8.02	2.73	47.1	0.49	0.6374	113.92	1	3375	12	3313.11	0.85	1	7	6	6	4	4	4	2	0	/	14	2	1	0	1	/	/	/	1	/	1	/	/
2016	3	1	32	32	1	5	2	1	2	2	2	2	1	8	2.23	8.93	3.48	48.88	0.72	0.5711	219.58	1	2500	10	2453.79	0.97	1	13	13	13	12	13	13	13	8	/	10	2	2	1	2	1	1	1	2	1	2	/	/
2018	3	1	30	31	1	1	2	1	2	2	2	1	1	6	1.37	7.31	2.98	54.98	1.15	0.3482	517.04	1	3350	11	2235.45	1.23	1	7	6	7	4	5	4	2	1	/	12	2	1	2	2	2	1	2	1	1	1	/	/
2020	3	1	26	26	1	3	2	1	2	2	2	2	1	11	1.5	/	9.06	36.21	1.09	0.3392	159.66	1	2225	9	1977.11	1.45	1	15	13	15	7	9	9	9	0	/	9	2	2	0	1	/	/	/	1	/	1	/	/
2022	3	1	29	31	1	1	2	1	2	2	2	2	1	16	5.65	6.65	4.74	51.91	0.56	0.1	537	1	1475	10	1827.62	1.21	2	7	7	7	6	6	6	4	3	/	11	2	1	2	2	1	1	2	2	1	2	/	/
2026	3	2	32	33	1	4	1	3	2	2	2	2	1	12	2.95	6.32	1.69	96.24	0.47	0.3671	252.42	1	1350	9	3364.67	0.8	2	12	10	10	6	10	8	6	4	/	14	2	1	1	2	1	1	1	2	1	2	/	/
2028	3	1	39	39	1	5	2	1	2	2	2	2	3	11	5.35	7.92	5.25	49.12	0.38	0.59	675	1	4125	12	3000	1.01	1	13	13	13	12	13	13	11	5	/	15	2	1	2	2	2	1	2	1	1	1	/	/
2032	3	1	28	38	1	1	2	1	2	2	2	2	1	5	0.93	10.93	2.76	20.19	0.89	0.2181	182.79	1	2475	11	1109	0.57	1	3	3	3	1	3	2	0	0	/	9	2	1	1	2	1	1	1	2	1	2	/	/
2033	3	1	31	34	1	8	2	1	2	2	2	2	1	6	0.46	10.25	4.64	55.65	0.75	0.4136	191.73	1	2475	11	1852.81	0.69	1	2	2	2	2	2	0	0	0	/	11	2	1	0	1	/	/	/	1	/	1	/	/
2034	3	1	29	28	1	1	2	1	2	2	2	2	1	3	1.47	8.5	2.71	23.48	0.53	0.1856	/	1	3275	12	5143.68	1.83	1	7	5	7	4	5	5	3	2	/	12	2	1	0	1	/	/	/	1	/	1	/	/
2035	3	1	25	27	1	7	2	1	2	2	2	2	1	13	5.35	6.72	1.98	63.93	0.51	0.8936	102.31	1	1950	10	4020.91	1.05	1	9	9	9	5	7	7	7	7	/	15	2	2	0	1	/	/	/	1	/	1	/	/
2038	3	1	35	27	1	13	2	1	2	2	2	2	1	9	4.7	7.26	2.7	36.25	0.65	0.3397	234.72	1	2700	10	2226.24	0.88	1	10	10	10	9	9	8	6	3	/	12	2	1	2	2	1	1	2	2	1	2	/	/
2039	3	1	35	32	1	10	2	3	2	2	2	2	1	9	1.6	5.99	3.82	89.37	0.65	0.3823	294.27	1	2475	10	4673.37	1.84	1	16	15	16	9	10	8	6	0	/	11	2	1	1	2	1	1	1	2	1	2	/	/
2040	3	1	27	29	1	7	1	1	2	2	2	2	1	15	5.35	7.34	4.64	43.56	0.21	0.32	403.74	1	1550	9	5457.19	0.57	2	16	16	16	8	15	14	14	14	/	11	2	2	2	2	1	1	2	2	1	2	/	/
2041	3	1	35	32	1	15	1	1	2	2	2	2	3	14	0.935	7.02	3.03	53.52	0.35	0.1	161.19	1	2250	10	4691.11	1.26	1	11	11	11	9	10	10	10	6	/	12	2	2	1	2	2	1	1	1	1	1	/	/
2043	3	1	40	46	1	14	1	1	2	2	2	2	3	8	4.15	9.31	4.86	57.67	1.04	0.3738	363.03	1	2775	12	1217.14	1.52	1	8	7	8	5	4	4	2	0	/	14	2	1	0	1	/	/	/	1	/	1	/	/
2046	3	1	34	33	1	1	2	1	2	2	2	2	1	4	0.48	9.77	4.01	59.16	0.36	0.1	176.3	1	3000	8	1665.73	0.7	1	7	6	7	2	6	4	2	1	/	10	2	1	1	2	1	1	1	2	1	2	/	/
2047	3	1	36	35	1	1	2	1	2	2	2	2	1	17	8.65	6.89	3.79	64.3	0.97	0.29	497.11	1	1800	9	3000	1.26	1	5	4	5	2	4	3	1	0	/	9	2	1	1	2	1	1	1	2	1	2	/	/
2051	3	1	27	31	1	7	1	1	2	2	2	2	1	23	/	5.95	4.02	31.63	0.44	0.7097	182.36	1	2475	14	3000	0.73	1	11	10	11	6	9	8	8	6	/	9	2	2	1	2	1	1	1	2	1	2	/	/
2053	3	1	32	32	1	3	2	1	1	2	2	2	1	19	10.68	6.62	10.04	21.45	1.48	0.4022	414.94	1	1325	9	2152.57	0.71	1	9	7	9	1	7	6	4	4	/	9	2	1	2	2	1	1	2	2	1	2	/	/
2056	3	1	29	33	1	4	2	1	2	2	2	2	3	5	12.68	5.63	5.69	28.99	0.84	0.3779	515.06	1	2475	10	4058.82	1.54	1	16	11	16	6	11	6	6	4	/	8	2	2	0	1	/	/	/	1	/	1	/	/
2064	3	1	29	27	1	5	2	1	2	2	2	2	1	10	8.67	6.04	6.14	20.87	0.58	0.2559	336.48	1	1250	9	4757.74	0.88	1	13	12	13	4	10	4	2	1	/	13	2	1	0	1	/	/	/	1	/	1	/	/
2071	3	1	28	33	1	4	1	1	2	2	2	2	1	18	6.58	7.95	8.49	36.39	0.23	0.2482	189.67	1	2800	11	4329.36	0.9	1	15	15	15	7	9	9	7	6	/	9	2	1	1	2	1	1	1	2	1	2	/	/
2072	3	1	37	36	1	6	2	1	2	2	2	2	1	13	1.67	10.46	2.88	47.45	0.6	0.114	75.02	1	3000	10	1718.09	1.37	1	4	3	4	2	2	0	0	0	/	8	2	1	0	1	/	/	/	1	/	1	/	/
2073	3	1	29	32	1	4	1	1	2	2	2	2	1	11	3.43	6.59	2.4	57.74	0.5	0.4487	329.63	1	3225	11	5864.8	1.84	1	16	15	16	5	9	7	5	3	/	9	2	1	0	1	/	/	/	1	/	1	/	/
2075	3	1	27	30	1	9	1	1	2	2	2	2	3	13	12.84	6.33	1.8	43.69	1.55	0.7772	209.79	1	2475	12	1762.18	0.98	1	9	7	9	5	7	6	4	2	/	12	2	1	1	2	2	1	1	1	1	1	/	/
2085	3	1	36	42	1	3	2	1	2	2	2	2	1	7	2.58	6.34	2.67	47.78	0.71	0.64	322.67	1	3300	12	1966.5	1.06	1	7	6	7	4	6	4	2	2	/	11	2	1	2	2	1	1	2	2	1	2	/	/
2086	3	1	32	34	1	1	2	3	1	2	2	2	3	1	0.4	9.29	2.28	42.37	0.48	0.1735	318.57	1	3375	12	951.32	0.49	1	3	3	3	2	2	0	0	0	/	10	2	1	0	1	/	/	/	1	/	1	/	/
2087	3	1	40	36	1	8	1	1	2	2	2	2	3	8	0.86	4.77	0.9	37.17	0.36	0.2661	/	1	2400	8	2080.54	0.87	1	3	2	3	1	2	0	0	0	/	12	2	1	0	1	/	/	/	1	/	1	/	/
2090	3	1	31	33	1	10	2	1	2	2	2	2	1	9	6.34	8.19	3.52	75.83	0.55	0.5068	139.87	1	1950	9	3348.47	0.78	1	6	4	6	3	4	3	1	1	/	12	2	1	0	1	/	/	/	1	/	1	/	/
2091	3	1	27	31	1	3	2	4	2	2	2	2	1	14	3.08	5.22	2.48	39.51	0.72	0.1	/	1	1500	10	2735.48	1	1	13	11	11	10	11	10	8	4	/	14	2	1	0	1	/	/	/	1	/	1	/	/
2098	3	1	29	29	1	3	1	1	2	2	2	2	1	10	1.91	7.21	4.59	27.34	0.56	0.5202	/	1	2250	10	3503.47	1.41	1	12	12	12	11	11	10	8	2	/	9	2	1	1	2	2	1	1	1	1	1	/	/
2100	3	1	36	39	1	2	2	1	2	2	2	2	1	10	5.46	5.29	3.72	142.57	0.21	0.331	/	1	3525	12	4647.57	0.84	1	6	6	6	5	5	2	0	0	/	8	2	1	0	1	/	/	/	1	/	1	/	/
2101	3	1	28	30	1	7	2	1	1	2	2	2	1	12	1.84	7.31	2.5	52.5	0.75	0.2517	430.1	1	3000	11	3077.89	1.21	1	10	9	10	6	9	7	5	3	/	10	2	1	0	1	/	/	/	1	/	1	/	/
2105	3	1	28	27	1	3	2	1	2	2	2	2	1	20	7.3	4.44	1.81	42.91	0.4	0.358	/	1	1350	9	5646.37	0.77	1	6	6	6	5	6	6	4	3	/	14	2	1	1	2	1	1	1	2	1	2	/	/
2111	3	1	35	36	1	16	2	5	2	2	2	2	1	11	1.71	14.96	8.45	58.1	0.46	0.4607	102.3	1	3900	13	1902.71	0.51	1	7	7	7	4	5	5	3	0	/	10	2	1	0	1	/	/	/	1	/	1	/	/
2115	3	1	24	26	1	3	2	1	2	2	2	2	1	7	2.6	7.09	3.45	39.18	0.27	0.1376	194.9	1	2775	10	2562.82	0.91	1	12	10	12	8	9	8	6	4	/	12	2	1	1	2	2	1	1	1	1	1	/	/
2120	3	1	34	40	1	5	2	1	2	2	2	2	1	9	2.64	7.73	4.3	42.57	0.48	0.4482	297.3	1	3225	11	3292.61	1.04	1	16	15	16	12	13	13	13	9	/	8	2	2	1	2	1	1	1	2	1	2	/	/
2127	3	1	38	42	1	1	2	1	2	2	2	2	1	11	2.7	5.92	3.37	106.39	0.31	0.1	196.29	1	2325	8	2912.39	1.03	1	10	9	10	5	9	5	3	1	/	10	2	1	0	1	/	/	/	1	/	1	/	/
2129	3	1	29	32	1	9	2	1	2	2	2	2	2	25	5.75	6.59	6.86	41.48	0.43	0.1483	279.62	1	2850	11	3746.28	1.48	1	11	11	11	8	10	10	10	9	/	10	2	2	0	1	/	/	/	1	/	1	/	/
2130	3	1	37	39	1	18	2	1	2	2	2	2	3	15	2.41	7.51	3.35	61.23	0.67	0.3989	154.01	1	2925	10	2396.52	0.66	1	4	4	4	3	4	2	0	0	/	12	2	1	1	2	1	1	1	2	1	2	/	/
2132	3	1	32	33	1	5	2	1	2	2	2	2	1	14	2.76	6.93	2.62	33.78	0.64	0.2149	855.72	1	3075	11	3000	1.24	1	14	14	14	10	13	11	11	6	/	10	2	2	2	2	2	1	2	1	1	1	/	/
2134	3	1	38	43	1	19	1	5	2	2	2	2	1	1	1.08	15.45	6.71	65.45	0.6	0.1645	266.6	1	2475	11	1206.07	0.74	1	8	7	8	4	4	4	2	1	/	10	2	1	0	1	/	/	/	1	/	1	/	/
2137	3	2	32	31	1	1	2	4	2	2	2	2	3	20	5.65	5.12	3.29	43.55	0.49	0.3392	128.03	1	2175	11	3232.54	1.46	1	19	15	15	10	15	14	12	5	/	13	2	1	0	1	/	/	/	1	/	1	/	/
2138	3	1	28	28	1	2	1	5	2	2	2	2	1	13	9.32	8	5.35	50.86	0.42	0.1	139.31	1	2400	11	4616.89	0.62	1	12	11	12	6	8	7	7	2	/	9	2	2	0	1	/	/	/	1	/	1	/	/
2142	3	1	36	38	1	7	2	1	2	2	2	2	1	11	1.89	5.85	3.11	46	0.43	0.13	/	1	2250	10	2411.25	0.98	1	7	7	7	6	7	7	5	1	/	10	2	1	1	2	2	1	1	1	1	1	/	/
2143	3	1	32	31	1	1	2	1	2	2	2	2	1	10	2.3	7.41	2.18	52.27	0.57	0.2306	390.47	1	2025	9	3309	1.01	1	19	16	19	10	13	11	11	8	/	11	2	2	1	2	1	1	1	2	1	2	/	/
2145	3	1	36	38	1	3	2	1	1	2	2	1	3	6	1.93	5.81	1.89	92.47	0.44	0.4603	268.65	1	3075	11	3031.42	1.2	1	6	4	6	3	4	4	2	2	/	8	2	1	0	1	/	/	/	1	/	1	/	/
2148	3	1	32	32	1	10	2	1	2	2	2	2	1	11	1.19	5.9	2.72	30.85	1.18	0.4921	348.12	1	3225	11	2630.08	1.13	1	8	7	8	7	7	7	5	3	/	10	2	1	1	2	1	1	1	2	1	2	/	/
2155	3	1	31	33	1	2	2	1	2	2	2	2	1	9	4.34	6.57	2.53	52.84	0.37	0.3548	151	1	2025	9	2492.77	0.86	1	12	12	12	8	9	8	6	3	/	10	2	1	1	2	1	1	1	2	1	2	/	/
2157	3	1	32	32	1	3	2	1	1	2	2	2	1	10	3.5	6.89	2.65	32.24	0.5	0.488	237	1	1350	9	2846.06	1.14	1	10	9	10	8	7	5	3	2	/	8	2	1	0	1	/	/	/	1	/	1	/	/
2163	3	1	37	36	1	4	2	1	2	2	2	2	1	8	0.97	7.06	3.29	47.95	0.41	0.2998	172.31	1	2625	9	2279.29	0.57	1	7	7	7	4	7	7	5	2	/	8	2	1	0	1	/	/	/	1	/	1	/	/
2166	3	1	28	30	1	3	2	4	2	2	2	2	1	11	3.95	11.39	3.43	75.69	0.45	0.1833	458.56	1	1200	8	1547.97	0.52	1	9	9	9	9	9	8	6	2	/	7	2	1	0	1	/	/	/	1	/	1	/	/
2167	3	1	33	39	1	8	2	1	2	2	2	2	1	15	4.37	7.93	4.7	48.72	0.35	0.1	82.66	1	2475	11	4197.53	0.28	1	5	5	5	3	4	4	2	0	/	8	2	1	0	1	/	/	/	1	/	1	/	/
2169	3	1	37	37	1	5	2	1	2	2	2	2	1	12	3.96	6.6	3.37	76.53	0.33	0.7391	178.57	1	3300	12	6046.72	1.05	1	13	13	13	10	8	8	6	1	/	14	2	1	1	2	1	2	1	1	1	1	/	/
2172	3	1	27	32	1	1	2	1	2	2	2	2	1	7	1.72	9.43	4.51	34.83	0.32	0.3236	/	1	3000	11	4328.76	0.69	1	10	10	10	2	9	4	2	1	/	11	2	1	0	1	/	/	/	1	/	1	/	/
2173	3	1	31	33	1	4	2	1	2	2	2	2	3	6	2.58	7.05	5.13	49.66	0.34	0.1075	/	1	3300	11	1827.38	0.68	1	9	5	9	2	5	4	2	0	/	20	2	1	2	2	1	1	2	2	1	2	/	/
2174	3	2	21	43	1	5	1	5	2	2	2	2	3	11	4.08	6.88	2.6	43.25	0.31	0.1979	485.93	1	1500	10	3596.07	0.61	1	12	9	9	7	7	7	5	2	/	8	2	1	2	2	1	1	2	2	1	2	/	/
2175	3	1	27	29	1	10	2	1	2	2	2	2	3	9	3.41	7.89	3.23	29.52	0.36	0.4575	/	1	2775	10	3000	0.68	1	9	9	9	8	9	7	5	2	/	13	2	1	1	2	1	1	1	2	1	2	/	/
2176	3	1	27	25	1	1	2	1	2	2	2	2	1	14	1.86	7.25	3.87	26.44	1.29	0.706	/	1	2250	11	5186.54	1.07	1	12	12	12	8	8	7	5	1	/	14	2	1	1	2	1	1	1	2	1	2	/	/
2181	3	2	28	30	1	8	1	4	2	2	2	2	1	10	3.16	7.29	8.48	96.86	0.38	0.1229	/	1	1500	10	3504.09	0.47	1	4	3	3	3	3	3	1	0	/	8	2	1	0	1	/	/	/	1	/	1	/	/
2183	3	1	29	30	1	4	2	1	2	2	2	2	3	11	6.06	5.78	2.09	48.82	0.78	0.5146	/	1	2175	10	3284.57	1.24	1	15	15	15	11	14	11	9	5	/	8	2	1	2	2	1	1	2	2	1	2	/	/
2187	3	1	31	25	1	7	2	1	1	2	2	2	3	17	12.27	5.21	4.09	23.37	0.43	0.1	330.01	1	1800	10	3000	1.13	1	14	12	14	11	12	11	9	4	/	10	2	1	1	2	1	1	1	2	1	2	/	/
2190	3	2	32	31	2	3	1	1	2	2	2	2	1	14	6.56	6.04	9.4	28.1	2.1	0.65	302.21	1	1875	10	4533.29	1	1	14	12	12	9	9	9	7	3	/	11	2	1	2	2	1	1	2	2	1	2	/	/
2191	3	1	32	33	1	1	2	1	2	2	2	2	1	9	7.24	5.76	2.08	34.82	0.6	0.5751	415.8	1	2175	11	5088.71	0.93	1	22	21	22	19	19	19	19	16	/	13	2	2	2	2	1	1	2	2	1	2	/	/
2194	3	1	27	31	1	3	2	1	2	2	2	2	1	23	6.48	6.9	17	52.97	0.63	0.5446	397.11	1	1200	8	3000	0.26	1	3	3	3	2	3	0	0	0	/	9	2	1	1	2	1	1	1	2	1	2	/	/
2195	3	1	27	27	1	4	1	1	2	2	2	2	1	11	3.02	7.79	3.76	92.18	0.5	0.3457	401.59	1	2475	11	4593.74	1.04	1	6	5	6	4	5	5	3	0	/	8	2	1	0	1	/	/	/	1	/	1	/	/
2197	3	1	35	36	1	7	2	1	2	2	2	2	1	6	1.22	6.54	2.62	29.11	0.32	0.2402	/	1	3675	12	3609.88	1	1	8	8	8	6	6	7	5	4	/	10	2	1	2	2	1	1	2	2	1	2	/	/
2205	3	2	36	37	1	4	2	5	2	2	2	2	1	27	8.59	7.15	2.44	35.48	0.28	0.2326	246.38	1	1800	12	6525.22	1.98	1	24	18	18	13	15	14	12	2	/	13	2	1	0	1	/	/	/	1	/	1	/	/
2208	3	1	31	34	1	4	2	1	1	2	2	2	2	18	2.5	5.37	3.35	33.94	0.78	0.4454	542.24	1	2475	12	3000	0.88	1	14	11	14	6	9	4	2	1	/	13	2	1	2	2	1	1	2	2	1	2	/	/
2218	3	1	35	38	1	12	1	1	2	2	2	2	3	5	2.05	5.05	1.67	16.24	0.44	0.3108	565.15	1	1800	8	1676.06	0.55	1	3	3	3	2	2	0	0	0	/	9	2	1	0	1	/	/	/	1	/	1	/	/
2220	3	1	35	39	1	1	2	1	1	2	2	2	3	23	0.92	6.01	4.79	17.94	0.27	0.5041	282	1	3075	11	1901.52	0.71	1	18	18	18	16	18	18	18	11	/	8	2	2	0	1	/	/	/	1	/	1	/	/
2225	3	1	30	31	1	4	1	1	2	2	2	1	1	10	0.64	7.04	4.82	51.8	0.33	0.1062	328.55	1	2250	10	2399.33	0.55	1	6	6	6	6	6	5	3	3	/	11	2	1	1	2	1	1	1	2	1	2	/	/
2226	3	1	40	41	1	10	2	1	2	2	2	2	1	7	1.45	8.8	5.71	54.72	0.49	0.1626	193.66	1	2625	9	1122.17	0.65	1	4	2	4	2	2	0	0	0	/	10	2	1	1	2	1	1	1	2	1	2	/	/
2233	3	1	32	36	1	1	2	1	2	2	2	2	2	15	5.26	3.41	2.16	309.67	1.31	0.6151	335.9	1	2525	10	3792.88	1.01	1	7	7	7	5	6	2	0	0	/	11	2	1	0	1	/	/	/	1	/	1	/	/
2235	3	1	31	34	1	3	2	1	2	2	2	2	1	4	2.41	6.82	3.98	26.04	0.66	0.1567	215	1	2700	9	3000	0.83	1	10	10	10	5	8	7	5	4	/	11	2	1	1	2	2	1	1	1	1	1	/	/
2237	3	1	29	32	1	2	2	1	2	2	2	2	1	14	3.99	8.59	4.61	72.1	0.69	0.3374	115.55	1	2250	10	3771.4	1.24	2	14	13	14	9	12	9	9	7	/	11	2	2	2	2	2	1	2	1	1	1	/	/
2238	3	1	39	37	1	5	2	6	2	2	2	2	1	10	1.86	4.63	5.61	37.43	0.46	0.3197	180.47	1	2025	9	3000	0.37	1	13	12	13	8	10	10	6	2	/	8	2	1	0	1	/	/	/	1	/	1	/	/
2240	3	1	35	31	1	4	2	1	2	2	2	2	1	12	2.06	4.8	2.5	73.7	0.79	0.2068	235	1	2025	9	4122.35	1.06	1	7	7	7	7	7	7	5	4	/	15	2	1	0	1	/	/	/	1	/	1	/	/
2241	3	1	36	38	1	1	2	1	2	2	2	2	2	15	3.44	3.86	2.27	238.77	2.41	0.4703	244.49	1	2025	9	1171.59	0.92	1	9	8	9	6	6	4	2	2	/	10	2	1	2	2	1	1	2	2	1	2	/	/
2242	3	1	32	32	1	7	2	4	2	2	2	2	1	20	5.62	5.73	5.06	46.69	0.66	0.449	408.84	1	2400	10	2532.14	0.93	1	8	8	8	6	6	6	4	3	/	10	2	1	1	2	1	1	1	2	1	2	/	/
2245	3	1	36	39	1	11	1	1	2	2	2	2	1	9	2.71	7.52	1.96	54.74	0.23	0.1	221.96	1	2400	11	3799.43	0.89	1	9	9	9	8	8	7	5	1	/	10	2	1	0	1	/	/	/	1	/	1	/	/
2246	3	1	27	28	1	3	1	1	2	2	2	2	1	8	6.66	4.61	3.51	37.71	0.97	0.5059	242	1	3075	11	4221	1.79	1	13	12	13	7	10	8	6	0	/	13	2	1	0	1	/	/	/	1	/	1	/	/
2247	3	1	36	39	1	9	2	1	2	2	2	2	1	11	5.09	7.66	6.07	43.24	0.32	0.2254	/	1	2400	10	3068.93	0.52	1	12	12	12	8	12	8	6	3	/	15	2	1	2	2	1	1	2	2	1	2	/	/
2249	3	1	26	27	1	4	1	1	2	2	2	2	2	10	2.34	8.45	3.74	24.9	0.44	0.2026	389.95	1	2025	10	3000	1.32	1	10	9	10	7	9	7	5	3	/	8	2	1	1	2	1	2	1	1	1	1	/	/
2252	3	2	37	39	1	9	2	1	2	2	2	2	3	6	1.4	7.17	2.41	28.5	0.65	0.2445	/	1	3525	10	1461.6	0.59	1	5	4	4	3	4	3	1	0	/	14	2	1	0	1	/	/	/	1	/	1	/	/
2255	3	1	33	42	1	1	2	1	1	2	2	2	1	11	1.9	9.52	4.08	21.74	0.75	0.2288	274.06	1	2700	10	1340.64	0.56	1	7	7	7	5	6	6	4	2	/	11	2	1	2	2	1	1	2	2	1	2	/	/
2257	3	1	27	26	1	3	2	1	2	2	2	2	3	20	8.62	5.58	2.46	27.21	0.52	0.2723	210.31	1	2475	13	4674.22	0.55	1	10	10	10	10	10	9	7	5	/	8	2	1	2	2	1	1	2	2	1	2	/	/
2259	3	1	21	27	1	3	2	1	1	2	2	2	3	15	1.71	7	3.25	25.24	0.29	0.6237	206	1	2250	11	1767.89	0.65	1	18	15	18	7	14	9	7	2	/	11	2	1	1	2	1	1	1	2	1	2	/	/
2260	3	1	25	36	1	4	2	1	2	2	2	2	3	30	6.99	4.98	5.07	14.93	0.36	0.3453	494.74	1	3375	14	4496.17	0.96	1	31	31	31	16	28	14	12	3	/	8	2	1	0	1	/	/	/	1	/	1	/	/
2261	3	2	28	33	1	9	1	1	2	2	2	2	2	7	2.94	3.69	1.71	97.99	3.54	0.2572	/	1	2025	9	3315.31	1.24	1	8	8	8	5	6	5	3	3	/	9	2	1	0	1	/	/	/	1	/	1	/	/
2263	3	1	30	32	1	8	1	1	2	2	2	2	1	12	6.67	6.49	5.41	95.41	0.4	0.5941	586.2	1	1200	8	3000	0.71	1	14	11	14	6	9	2	0	0	/	11	2	1	0	1	/	/	/	1	/	1	/	/
2265	3	2	34	39	1	2	1	4	2	2	2	2	1	6	2.66	7.55	4.08	97.28	0.48	0.1101	478.03	1	3075	11	2649.57	0.97	1	8	8	8	6	7	6	4	4	/	13	2	1	2	2	1	1	2	2	1	2	/	/
2268	3	1	23	26	1	5	2	1	2	2	2	2	1	14	6.66	5.24	5.33	33.83	1.18	0.16	/	1	1200	8	3000	1.25	1	11	11	11	9	10	10	8	7	/	12	2	1	1	2	1	1	1	2	1	2	/	/
2271	3	1	27	40	1	5	2	1	1	2	2	2	1	17	2.36	6.98	3.62	44.99	0.4	0.2088	145.7	1	1350	9	3000	0.58	1	10	8	10	7	5	4	2	1	/	11	2	1	0	1	/	/	/	1	/	1	/	/
2274	3	1	38	41	1	3	2	6	1	2	2	2	1	9	1.49	5.08	2.52	44.2	0.69	0.247	/	1	2100	9	1486.57	0.55	2	6	5	6	3	4	3	1	0	/	10	2	1	2	2	1	1	2	2	1	2	/	/
2276	3	1	31	33	1	4	1	1	2	2	2	2	3	10	6.92	7.26	2.82	33.84	0.4	0.1073	/	1	1800	8	3661.72	0.55	1	13	13	13	8	12	12	10	7	/	10	2	1	1	2	1	1	1	2	1	2	/	/
2280	3	1	34	38	1	10	2	5	2	2	2	2	1	13	1.79	7.1	2.48	36.33	0.57	0.443	303	1	2925	11	2498.43	0.74	1	6	6	6	5	5	5	3	1	/	11	2	1	1	2	2	1	1	1	1	1	/	/
2286	3	1	31	35	1	10	1	1	2	2	2	2	1	15	5.19	8.25	6.33	32.19	0.92	0.164	403.83	1	2175	10	4287.72	1.6	1	11	10	11	7	7	7	5	4	/	10	2	1	1	2	1	1	1	2	1	2	/	/
2290	3	1	38	39	1	2	2	6	2	2	2	2	1	9	1.86	7.83	5.17	59	0.32	0.2955	201.39	1	2325	9	848.39	0.54	1	5	4	5	3	4	3	1	1	/	12	2	1	0	1	/	/	/	1	/	1	/	/
2295	3	1	28	28	1	1	2	1	1	2	2	2	1	10	2.57	6.71	4.4	39.82	0.36	0.1	225.28	1	2175	11	2954.02	0.95	1	14	14	14	7	14	7	5	3	/	16	2	1	2	2	1	1	2	2	1	2	/	/
2301	3	2	32	30	1	6	1	1	2	2	2	2	1	9	3.28	5.87	3.63	38.81	0.59	0.1716	315.04	1	2250	10	2501.21	1.18	1	12	12	12	8	9	8	6	2	/	12	2	1	0	1	/	/	/	1	/	1	/	/
2302	3	1	28	30	1	5	1	1	2	2	2	2	1	14	3.57	6.25	4.1	28.05	0.45	0.3256	199.77	1	1350	9	1837.27	0.47	1	10	10	10	6	10	7	7	4	/	12	2	2	0	1	/	/	/	1	/	1	/	/
2306	3	1	29	31	1	5	2	1	1	1	2	2	3	8	1.67	4.93	0.99	37.5	0.87	0.2796	97.79	1	1800	8	2918.22	0.92	1	12	12	12	11	11	11	9	6	/	9	2	1	1	2	1	1	1	2	1	2	/	/
2308	3	1	33	31	1	7	1	1	2	2	2	2	1	18	1.21	7.89	6.23	26.87	0.23	0.2502	176.24	1	2550	13	2098.12	0.65	1	11	6	11	0	5	0	0	0	/	12	1	1	0	1	/	/	/	1	/	1	/	/
2311	3	1	33	37	1	2	2	1	2	2	2	2	1	17	7.77	4.94	4.4	28.55	1.08	0.89	928	1	1200	8	4858.32	0.85	2	14	14	14	11	11	10	8	2	/	11	2	1	2	2	1	1	2	2	1	2	/	/
2315	3	1	32	31	1	2	2	1	2	2	2	2	1	12	3.32	5.93	2.13	56.77	0.41	0.1653	426.93	1	2475	11	4199	0.6	1	11	10	11	8	10	10	8	3	/	15	2	1	2	2	2	1	2	1	1	1	/	/
2316	3	1	31	40	1	2	2	1	2	2	2	2	3	10	2.61	4.54	2.32	26.14	0.5	0.2848	281.13	1	2850	12	2051.71	0.7	1	16	14	16	11	11	11	9	0	/	/	2	1	2	2	1	1	2	2	1	2	/	/
2318	3	1	26	30	1	3	2	1	2	2	2	2	1	14	2.39	5.93	5.11	46.57	2.2	0.4779	277	1	1350	9	3619.94	0.43	1	9	8	9	6	6	4	2	2	/	10	2	1	1	2	1	1	1	2	1	2	/	/
2324	3	1	33	29	1	2	2	1	2	2	2	2	1	13	0.94	7.32	5.4	41.63	0.81	0.2537	532	1	3075	11	2061.65	1.22	1	4	4	4	4	4	4	2	0	/	12	2	1	1	2	1	1	1	2	1	2	/	/
2330	3	1	28	37	1	1	1	1	2	2	2	2	1	15	2.03	7.32	3.99	37.06	0.62	0.4164	350.99	1	2025	10	1876.67	1.14	1	14	12	14	8	7	3	1	1	/	12	2	1	1	2	1	1	1	2	1	2	/	/
2334	3	1	27	35	1	2	1	1	2	2	2	2	1	7	1.45	5.04	3.04	48.04	0.47	0.3908	263.51	1	1200	8	1255.04	0.62	1	5	5	5	5	5	5	3	3	/	9	2	1	0	1	/	/	/	1	/	1	/	/
2335	3	1	30	45	1	3	1	5	2	2	2	2	2	7	2.9	4.53	3.79	19.55	0.62	0.1	188.09	1	2025	9	2121.42	0.59	1	6	5	6	1	5	3	1	0	/	14	2	1	0	1	/	/	/	1	/	1	/	/
2337	3	1	26	27	1	2	1	1	2	2	2	2	1	18	11.36	4.87	4.56	33.74	0.73	0.41	541.85	1	1200	8	2481.06	0.76	1	13	11	13	9	10	9	7	3	/	13	2	1	2	2	1	1	2	2	1	2	/	/
2338	3	2	39	43	1	1	2	5	2	2	2	2	1	11	3.66	6	1.84	59.91	0.77	0.41	167	1	1950	9	2935.38	0.76	1	8	3	3	2	2	0	0	0	/	9	2	1	1	2	1	1	1	2	1	2	/	/
2339	3	1	33	38	1	2	2	5	1	2	2	2	1	11	1.65	4.99	0.2	50.39	0.33	0.22	/	1	1613	7	1481.69	0.25	1	9	6	9	5	6	4	0	0	/	9	2	1	1	2	1	1	1	2	1	2	/	/
2343	3	1	29	28	1	1	2	1	2	2	2	2	2	8	2.66	9.54	2.26	40.89	0.58	0.2247	111.79	1	3375	11	3870	1.73	1	12	12	12	10	11	9	7	2	/	10	2	1	2	2	1	1	2	2	1	2	/	/
2352	3	1	33	43	1	5	2	1	1	2	2	2	1	6	2.07	7.46	2.07	58.59	0.41	0.1724	193.66	1	2025	9	4917.48	0.8	1	10	8	10	3	8	4	2	1	/	10	2	1	1	2	1	1	1	2	1	2	/	/
2354	3	1	28	32	1	4	2	1	2	2	2	2	1	9	4.09	6.76	3.46	59.77	0.5	0.3769	209.61	1	3825	11	1759	0.87	1	6	6	6	4	5	4	2	1	/	13	2	1	0	1	/	/	/	1	/	1	/	/
2358	3	1	28	39	1	2	1	5	2	2	2	2	2	4	1.09	3.5	1.43	54.45	0.46	0.1408	204.9	1	2025	9	1165.07	0.53	1	4	4	4	0	4	0	0	0	/	11	2	1	0	1	/	/	/	1	/	1	/	/
2361	3	1	28	31	1	2	2	1	2	2	2	2	1	10	10.72	7.65	5.84	48.32	0.5	0.1959	120.08	1	1650	11	6668.73	2.28	1	28	25	28	22	22	22	20	10	/	13	2	1	0	1	/	/	/	1	/	1	/	/
2364	3	1	35	59	1	9	2	1	2	2	2	2	1	4	2.26	5.61	4.45	54.78	0.27	0.2354	451.51	1	2250	10	3905	0.8	1	14	10	14	5	10	5	1	0	/	11	2	1	0	1	/	/	/	1	/	1	/	/
2366	3	1	27	26	1	6	1	1	2	2	2	2	1	8	10.19	7.76	5.57	55.58	0.67	0.3623	235.66	1	2475	11	7924	1.9	1	13	12	13	8	10	7	5	1	/	12	2	1	0	1	/	/	/	1	/	1	/	/
2368	3	1	31	30	1	7	1	1	2	2	2	2	2	7	1.79	9.43	4.51	30.01	0.58	0.2874	371	1	2475	11	6120	0.98	1	15	14	15	8	12	9	9	3	/	14	2	2	2	2	1	1	2	2	1	2	/	/
2375	3	2	30	39	1	8	1	1	2	2	2	2	1	10	3.38	7.37	3.53	27.13	0.79	0.1064	376.67	1	2400	11	4192	0.92	2	15	15	15	14	13	13	11	6	/	10	2	1	1	2	1	1	1	2	1	2	/	/
2380	3	1	29	36	1	4	2	1	2	2	2	2	3	6	1.08	8.99	3.42	68.68	1.21	0.2181	230.36	1	2475	11	2483	0.66	1	12	9	12	9	9	8	8	7	/	12	1	2	1	2	2	1	1	1	1	1	/	/
2382	3	1	33	23	1	5	2	1	1	2	2	2	1	12	4.52	4.75	3.69	40.25	0.77	0.4405	339.33	1	1350	9	2072.97	0.72	1	5	5	5	4	4	4	2	1	/	10	2	1	0	1	/	/	/	1	/	1	/	/
2389	3	1	26	37	1	6	1	4	2	2	2	2	2	9	11.44	6.38	3.7	41.67	0.89	0.1436	158.87	1	1500	10	3820	0.73	1	16	13	13	13	13	10	8	2	/	16	2	1	0	1	/	/	/	1	/	1	/	/
2397	3	1	32	29	1	3	2	1	2	2	2	2	3	11	6.78	5.27	3.78	25.63	0.97	0.4669	166.92	1	2250	10	8179	1.71	1	22	18	22	13	16	13	11	9	/	10	2	1	0	1	/	/	/	1	/	1	/	/
2398	3	2	31	36	1	9	1	1	2	2	2	2	1	14	4.55	6.9	3.18	69.48	0.39	0.2857	239.13	1	1500	10	4495	1.83	1	21	19	19	18	19	18	18	13	/	12	2	2	0	1	/	/	/	1	/	1	/	/
2399	3	1	31	34	1	4	2	1	2	2	2	2	1	8	2.43	6.18	3.73	29.13	0.8	0.2655	431.97	1	3075	11	1306	0.7	1	6	6	6	5	6	5	3	0	/	11	2	1	1	2	1	2	1	1	1	1	/	/
2402	3	1	37	43	1	2	2	1	2	2	2	2	1	8	2.04	7.58	5.29	73.69	0.53	0.1433	224.65	1	2700	10	1642.36	0.8	1	12	12	12	10	10	9	7	2	/	10	2	1	2	2	1	1	2	2	1	2	/	/
2403	3	1	26	30	1	6	1	1	2	2	2	2	3	25	9.86	5.89	4.51	56.11	0.81	0.1455	261.97	1	1200	8	/	/	1	10	10	10	4	8	6	4	4	/	10	2	1	2	2	2	1	2	1	1	1	/	/
2404	3	1	39	51	1	18	1	4	2	2	2	2	1	11	0.98	6.03	4.15	35.46	0.54	0.1	/	1	2925	10	3433	1.27	1	9	9	9	7	8	7	5	0	/	12	2	1	2	2	2	1	2	1	1	1	/	/
2405	3	2	32	52	1	6	2	5	1	2	2	2	1	7	1.16	6.8	3.04	38.7	1.14	0.6105	426	1	2325	8	1142	1.01	1	3	3	3	1	1	0	0	0	/	9	1	1	0	1	/	/	/	1	/	1	/	/
2411	3	1	31	29	1	2	2	1	2	2	2	2	3	16	4.93	5.7	3.41	37.64	0.38	0.4574	178.99	1	2025	9	3816.02	1.02	1	8	7	8	2	7	0	0	0	/	8	2	1	0	1	/	/	/	1	/	1	/	/
2414	3	1	33	33	1	4	2	2	2	2	2	2	1	12	2.86	6.57	9.16	55.49	2.68	0.7204	396.34	1	1500	10	2518.12	0.67	1	14	12	14	7	12	8	6	3	/	11	2	1	1	2	1	1	1	2	1	2	/	/
2417	3	1	34	36	1	12	2	1	2	2	2	2	1	8	2.58	8.34	3.36	31.49	0.84	0.2694	168.52	1	3000	10	971	1.05	1	4	4	4	4	4	4	2	0	/	8	2	1	0	1	/	/	/	1	/	1	/	/
2419	3	1	28	26	1	1	2	1	2	2	2	2	1	6	7.4	6.35	4.94	30	0.58	0.1244	135	1	1350	9	2577	0.98	1	9	8	9	7	7	7	5	3	/	10	2	1	0	1	/	/	/	1	/	1	/	/
2422	3	1	29	28	1	4	2	1	1	2	2	2	1	14	1.25	8.91	3.91	69.05	0.36	0.1971	215.81	1	2475	11	4773.59	1	1	9	7	9	4	6	4	2	1	/	9	2	1	0	1	/	/	/	1	/	1	/	/
2424	3	1	31	33	1	10	1	1	2	2	2	2	3	7	2.29	6.38	2.54	23.77	0.32	0.1088	165.53	1	2625	10	1497	1.04	1	6	6	6	6	5	5	3	3	/	19	2	1	1	2	1	1	1	2	1	2	/	/
2426	3	1	41	43	1	18	2	1	2	2	2	2	3	9	0.97	4.77	1.75	45.92	1.05	0.5068	249.97	1	3225	10	1615	1.32	1	5	4	5	3	4	4	2	1	/	10	2	1	0	1	/	/	/	1	/	1	/	/
2427	3	1	27	31	1	3	1	1	2	2	2	2	1	13	2.85	5.96	3.63	49.92	0.53	0.1391	375.57	1	2250	10	1884.18	0.52	1	4	4	4	4	4	4	2	0	/	14	2	1	0	1	/	/	/	1	/	1	/	/
2429	3	1	32	38	1	9	2	5	2	2	2	2	1	5	0.52	4.97	13.92	432.38	0.51	0.265	552.08	1	2475	11	1840	0.37	1	7	7	7	5	5	5	3	1	/	15	2	1	0	1	/	/	/	1	/	1	/	/
2431	3	1	39	38	1	16	2	1	2	2	2	2	3	8	1.36	7.78	5.21	30.36	1.04	0.1463	166.75	1	2025	9	2128.83	0.9	1	10	9	10	9	9	9	7	5	/	12	2	1	1	2	1	1	1	2	2	1	/	/
2434	3	1	30	31	1	2	2	4	2	2	2	2	1	12	5.85	6.75	7.66	64.86	0.97	0.484	858.79	1	1575	8	3348	1.62	1	13	11	13	9	11	10	8	3	/	10	2	1	0	1	/	/	/	1	/	1	/	/
2440	3	1	31	32	1	1	2	1	2	2	2	2	1	8	2.11	6.29	3.79	50.79	0.72	0.4697	170	1	2700	11	3018	1.55	1	11	10	11	8	7	6	4	1	/	12	2	1	0	1	/	/	/	1	/	1	/	/
2442	3	1	33	32	1	3	2	3	2	2	2	2	1	7	2.11	8.4	4.02	36.4	0.61	0.1	127	1	2725	11	3416	0.98	1	10	8	8	5	5	5	3	0	/	8	2	1	0	1	/	/	/	1	/	1	/	/
2446	3	1	21	22	1	2	1	1	2	2	2	2	2	16	10.52	/	3.01	170.64	1.31	0.3814	347	1	1300	11	1040	0.47	1	3	3	3	1	3	0	0	0	/	7	1	1	0	1	/	/	/	1	/	1	/	/
2449	3	1	28	30	1	6	1	5	2	2	2	2	1	7	4.15	7.36	3.76	50.79	0.7	0.1888	268	1	2250	8	1142	1.01	1	4	2	4	2	2	0	0	0	/	17	2	1	1	2	2	1	1	1	1	1	/	/
2450	3	1	28	36	1	3	2	1	2	2	2	2	1	14	3.16	6.78	3.57	21.99	0.73	0.1776	300.13	1	1350	9	4427.92	0.94	1	18	17	18	12	12	11	11	9	/	10	2	2	2	2	1	1	2	2	1	2	/	/
2454	3	1	28	29	1	1	2	1	2	2	2	2	1	7	2.59	9.08	3.37	33.77	0.5	0.2678	423	1	2475	10	5445	1.73	1	17	16	17	10	11	11	9	5	/	11	2	1	0	1	/	/	/	1	/	1	/	/
2459	3	1	33	31	1	6	2	1	2	2	2	2	1	12	6.67	9.29	7.81	34.22	0.21	0.1	73	1	3675	12	2276	1.43	1	4	4	4	4	4	4	2	2	/	9	2	1	2	2	1	1	2	2	1	2	/	/
2462	3	1	24	29	1	1	2	1	2	2	2	2	1	7	3.02	7.12	2.36	30.85	0.58	0.3139	167.84	1	2475	10	2563	1.46	1	17	13	17	8	9	8	6	5	/	13	2	1	2	2	2	1	2	1	1	1	/	/
2465	3	1	27	27	1	8	1	1	2	2	2	2	1	8	2.88	7.74	2.26	35	0.46	0.16	540	1	2300	11	6621	1.43	1	16	14	16	11	12	9	7	1	/	13	2	1	0	1	/	/	/	1	/	1	/	/
2466	3	1	26	25	1	5	1	1	2	2	2	2	1	25	13.1	4.91	7.64	18.5	0.21	0.3824	401.86	1	1350	9	4854	0.69	1	21	14	21	11	13	11	9	3	/	16	2	1	0	1	/	/	/	1	/	1	/	/
2469	3	2	32	33	1	3	2	1	2	2	2	2	1	16	7.66	8.32	4	48.26	0.53	0.5822	143.87	1	2150	12	7307	1.01	1	13	12	12	8	12	7	5	1	/	9	2	1	2	2	1	1	2	2	1	2	/	/
2471	3	1	32	32	1	1	2	1	1	2	2	2	1	11	4.32	5.91	2.7	31.28	0.63	0.1995	145.15	1	1575	8	2432	0.64	1	9	9	9	8	9	9	9	7	/	10	2	2	0	1	/	/	/	1	/	1	/	/
2472	3	1	35	36	1	2	2	1	2	2	2	2	3	17	3.28	5.34	1.62	44.3	0.53	0.4018	112.04	1	2450	10	4279	1.54	1	14	12	14	11	12	11	9	5	/	10	2	1	0	1	/	/	/	1	/	1	/	/
2476	3	1	30	30	1	2	2	1	2	2	2	2	3	14	4.45	7.11	3.48	28.62	1.27	0.2761	186.15	1	4200	16	2259.91	0.64	2	14	13	14	9	12	9	7	7	/	11	2	1	2	2	1	1	2	2	1	2	/	/
2477	3	1	35	32	1	10	1	1	2	2	2	2	3	17	2.12	6.31	2.7	22.76	0.47	0.3349	/	1	2200	9	2566	0.63	1	11	11	11	7	9	9	7	3	/	10	2	1	0	1	/	/	/	1	/	1	/	/
2484	3	1	28	29	1	2	1	5	2	2	2	2	1	18	3.94	7.94	5.11	43.61	0.63	0.42	296	1	2350	10	5985	1.54	1	16	15	16	9	11	10	8	3	/	12	2	1	1	2	1	1	1	2	1	2	/	/
2486	3	1	39	38	1	7	2	5	2	2	2	2	2	9	4.37	4.35	3.73	38.22	0.59	0.3086	419.51	1	2650	9	1613	1.14	1	6	5	6	3	5	4	2	0	/	12	2	1	1	2	1	1	1	2	1	2	/	/
2487	3	1	31	33	1	1	2	1	2	2	2	2	2	12	2.58	5.7	3.94	13.67	0.44	0.2385	207.88	1	2350	10	5474	1.24	1	9	9	9	9	9	9	7	4	/	10	2	1	2	2	1	1	2	2	1	2	/	/
2490	3	1	28	29	1	4	2	5	2	2	2	2	3	22	2.14	5.79	2.73	28.09	0.66	0.2637	555.12	1	1350	9	4208	0.42	1	16	14	16	8	13	10	8	6	/	12	2	1	0	1	/	/	/	1	/	1	/	/
2492	3	1	32	36	1	11	2	5	2	2	2	2	1	12	2.83	10.07	8.57	28	0.68	0.5327	251	1	3525	12	7485	3.42	1	15	15	15	13	15	14	14	3	/	10	2	2	1	2	1	1	1	2	1	2	/	/
2493	3	1	31	35	1	2	1	1	2	2	2	2	1	17	2.97	5.5	2.92	14.17	0.74	0.2733	613.3	1	2400	10	3297	0.95	1	7	6	7	6	6	6	4	0	/	10	2	1	1	2	1	1	1	2	1	2	/	/
2494	3	1	31	37	1	2	2	1	2	2	2	2	1	7	2.06	6.73	3.16	74.96	0.65	0.1146	325.57	1	1775	9	2800	1.16	1	12	12	12	7	9	8	6	4	/	10	2	1	1	2	1	1	1	2	1	2	/	/
2495	3	1	27	29	1	6	1	3	2	2	2	2	3	17	1.15	5.94	3.79	44	0.31	0.2661	435.64	1	2700	9	1286	0.31	1	7	5	7	3	5	2	0	0	/	12	2	1	1	2	1	1	1	2	1	2	/	/
2496	3	1	35	30	1	7	1	1	2	2	2	2	1	13	0.87	8.36	4.12	29.17	0.65	0.18	355	1	3975	14	6620	1.82	1	6	6	6	4	4	4	2	1	/	9	2	1	1	2	1	1	1	2	1	2	/	/
2497	3	1	30	32	1	7	1	1	2	2	2	2	1	7	2.44	7.3	1.64	34.13	0.73	0.2734	435	1	1950	8	2379	1.19	1	7	7	7	4	4	3	0	0	/	10	2	1	0	1	/	/	/	1	/	1	/	/
2499	3	1	33	34	1	1	2	5	2	2	2	2	1	18	5.01	6.24	5.29	46.65	0.85	0.2525	273.97	1	1775	9	2264	1.09	1	4	3	4	3	3	3	1	1	/	11	2	1	1	2	1	1	1	2	1	2	/	/
2504	3	1	25	29	1	2	1	1	2	2	2	2	1	11	11	10.5	5.19	33.36	0.71	0.1698	267	1	1750	12	3770	0.54	1	11	11	11	10	10	9	7	3	/	15	2	1	2	2	1	1	2	2	1	2	/	/
2505	3	1	25	27	1	2	2	1	2	2	2	2	1	20	4.73	/	2.06	48.68	0.39	0.376	154	1	2700	12	3881	1.75	2	14	13	14	12	13	11	9	3	/	9	2	1	1	2	1	1	1	2	1	2	/	/
2507	3	1	23	28	1	3	2	1	2	2	2	2	1	13	7.18	4.91	3.27	20	0.19	0.3578	233.4	1	2625	12	4563	1.97	1	23	20	23	16	18	15	13	7	/	8	2	1	0	1	/	/	/	1	/	1	/	/
2508	3	1	31	49	1	1	2	1	2	1	2	2	3	9	3.99	10	4.4	35.5	0.87	0.3733	628.24	1	2950	10	1975	2.3	1	6	6	6	5	5	5	3	0	/	11	2	1	0	1	/	/	/	1	/	1	/	/
2509	3	1	28	30	1	7	1	1	2	2	2	2	1	8	2.92	7.32	3.05	34.62	0.61	0.2709	266.8	1	2500	10	2650	1.85	1	9	8	9	6	8	6	4	4	/	11	2	1	0	1	/	/	/	1	/	1	/	/
2510	3	1	24	29	1	6	1	1	2	2	2	2	1	12	2.64	4.06	2.56	27.87	0.64	0.1	351.97	1	1500	10	1772	1.26	1	6	6	6	5	6	6	2	2	/	10	2	1	1	2	2	1	1	1	1	1	/	/
2512	3	1	27	28	1	2	1	1	2	2	2	2	1	16	5.4	8.35	2.59	37.74	1.11	0.8192	552.59	1	1775	9	4854.4	1.74	1	6	5	6	4	5	5	3	0	/	11	2	1	1	2	1	1	1	2	1	2	/	/
2514	3	1	35	34	1	9	1	1	2	2	2	2	1	10	1.94	6.61	2.22	32.41	0.56	0.1694	324.88	1	1600	8	1227.92	0.48	1	10	8	10	7	8	7	5	4	/	9	2	1	0	1	/	/	/	1	/	1	/	/
2515	3	1	34	35	1	5	1	5	2	2	2	2	1	17	9.98	6.94	3.93	50	0.71	0.1543	245.68	1	3600	12	7699	1.32	1	19	13	13	9	12	10	9	3	/	16	1	1	1	2	2	1	1	1	1	1	/	/
2517	3	1	30	31	1	5	2	1	2	2	2	2	3	7	2.51	7.03	2.71	41.16	0.91	0.3263	219.91	1	1575	8	1751	0.98	1	9	8	9	7	6	5	3	1	/	11	2	1	2	2	1	1	2	2	1	2	/	/
2519	3	1	23	30	1	1	2	5	2	2	2	2	1	14	7.33	4.95	3.16	61.42	0.81	0.3245	142.15	1	1750	9	6823	1.15	1	14	14	14	10	13	12	10	2	/	10	2	1	1	2	1	1	1	2	1	2	/	/
2520	3	1	33	33	1	3	2	5	2	2	2	2	2	11	2.15	5.73	4.13	49.74	0.54	0.39	179	1	3225	11	3932	2.74	1	16	12	16	6	10	5	3	2	/	10	2	1	1	2	1	1	1	2	1	2	/	/
2522	3	1	28	35	1	1	2	1	1	2	2	2	3	11	3.68	5.7	1.74	37	0.56	0.1996	292.59	1	1775	9	4040	0.71	1	16	13	16	9	11	10	8	6	/	10	2	1	2	2	1	1	2	2	1	2	/	/
2523	3	1	38	39	1	4	2	1	2	2	2	2	1	5	5.37	8.22	2.37	20.83	0.51	0.1545	127	1	2700	9	4854	1.72	1	11	8	11	5	8	5	3	1	/	10	2	1	1	2	1	1	1	2	1	2	/	/
2525	3	1	31	33	1	2	1	1	2	2	2	2	1	20	4.56	8.07	3.57	33.77	0.47	0.2248	134.26	1	1375	9	2260.37	0.65	1	10	9	10	9	9	8	6	4	/	10	2	1	0	1	/	/	/	1	/	1	/	/
2526	3	1	31	32	1	4	1	5	2	2	2	2	1	5	3.82	7.38	2.48	104.8	0.44	0.1555	203.05	1	3200	11	3171	1.47	1	5	4	5	2	4	3	1	0	/	11	2	1	1	2	1	1	1	2	1	2	/	/
2531	3	1	36	36	1	3	2	1	1	2	2	2	1	10	1.67	8.79	3.48	37.24	0.83	0.1827	/	1	2675	9	2135	1.5	1	9	8	9	8	7	7	5	0	/	11	2	1	1	2	1	1	1	2	1	2	/	/
2533	3	2	29	29	1	3	1	4	2	2	2	2	1	5	2.52	7.44	4.25	28.87	0.68	0.4573	393.98	1	1800	8	2641	1.55	1	5	4	4	1	4	3	1	0	/	9	2	1	0	1	/	/	/	1	/	1	/	/
2535	3	1	32	35	1	12	1	4	2	2	2	2	3	20	4.84	6.67	4.54	36.08	0.81	0.61	492	1	1300	9	4854	1.21	1	17	15	17	12	13	13	11	9	/	11	2	1	0	1	/	/	/	1	/	1	/	/
2538	3	1	26	28	1	6	1	4	2	2	2	2	2	11	4.84	6.67	4.51	31.27	0.44	0.2343	/	1	1825	9	2424	1.04	1	10	9	9	8	9	7	5	2	/	10	2	1	1	2	2	1	1	1	1	1	/	/
2539	3	1	26	27	1	1	2	1	2	2	2	2	1	8	3.13	6.16	2.55	29.89	0.44	0.2926	232	1	1975	10	3636	0.95	1	8	7	8	6	7	6	4	3	/	10	2	1	0	1	/	/	/	1	/	1	/	/
2544	3	1	24	25	1	2	2	1	2	2	2	2	1	11	2.19	6.45	4.76	53.66	0.58	0.3794	819.24	1	2250	9	4235	0.98	1	6	5	6	5	5	5	1	1	/	9	2	1	1	2	1	1	1	2	1	2	/	/
2546	3	1	32	35	1	10	1	1	2	2	2	2	3	10	3.27	6.34	2.3	27.36	0.3	0.1811	/	1	1975	8	1834	0.65	1	8	5	8	3	4	2	0	0	/	16	2	1	0	1	/	/	/	1	/	1	/	/
2550	3	1	28	32	1	1	2	1	2	2	2	2	1	3	4.49	7.48	2.95	41.34	0.43	0.3779	352.56	1	2975	10	2021	1.62	1	5	5	5	2	5	0	0	0	/	9	2	1	0	1	/	/	/	1	/	1	/	/
2551	3	1	32	33	1	8	2	1	1	2	2	2	1	5	1.22	6.82	2.18	44	0.69	0.7664	151.18	1	4125	13	2103	1.78	1	5	3	5	2	2	0	0	0	/	10	2	1	0	1	/	/	/	1	/	1	/	/
2555	3	1	32	32	1	8	1	4	2	2	2	2	3	6	5.97	5.1	2.15	15.65	0.3	0.1	213.25	1	2450	10	3120	1.3	1	13	13	13	11	10	9	7	2	/	11	2	1	0	1	/	/	/	1	/	1	/	/
2556	3	1	38	40	1	7	2	3	2	2	2	2	1	5	0.94	8.47	4.17	15.25	0.74	0.3924	298.91	1	2475	11	1540	0.72	1	7	6	7	3	4	4	1	1	/	13	2	1	0	1	/	/	/	1	/	1	/	/
2561	3	1	28	26	1	6	1	2	2	2	2	2	1	19	/	5.88	2.94	43.32	0.94	0.4491	126.04	1	2700	12	4854	2.32	1	16	15	16	11	10	9	7	6	/	11	2	1	2	2	1	1	2	2	1	2	/	/
2564	3	2	32	32	1	6	1	1	2	2	2	2	1	9	2.7	5.63	4.46	21.78	0.62	0.2468	145.28	1	1675	11	3054.27	1.14	1	15	15	15	12	14	12	10	4	/	12	2	1	2	2	1	1	2	2	1	2	/	/
2565	3	1	36	34	1	17	2	1	2	2	2	2	1	8	2.06	10.23	3.27	30.65	0.24	0.1	852.18	1	2475	11	6186	1.23	1	8	8	8	5	8	8	6	4	/	12	2	1	1	2	1	1	1	2	1	2	/	/
2566	3	1	31	29	1	3	1	5	2	2	2	2	1	12	3.8	7.03	3.26	37.09	0.33	0.395	336.32	1	2850	10	2781	1.87	1	7	5	7	1	5	0	0	0	/	10	1	1	0	1	/	/	/	1	/	1	/	/
2570	3	1	33	41	1	9	2	1	2	2	2	2	3	10	2.03	5.29	4.49	65.22	0.42	0.509	190.31	1	2050	9	2144.95	0.92	1	10	10	10	5	5	5	3	3	/	13	2	1	2	2	1	1	2	2	1	2	/	/
2571	3	1	30	46	1	3	2	1	2	2	2	2	1	5	1.28	7.86	2.17	18.92	0.71	0.253	141.07	1	2250	10	2689.83	0.82	1	10	9	10	6	8	8	6	2	/	14	2	1	1	2	1	1	1	2	1	2	/	/
2573	3	1	31	32	1	1	1	1	2	2	2	2	1	9	5.62	6.1	4.34	30	0.29	0.7017	456	1	2250	11	3481	1.19	1	13	10	13	7	10	7	5	1	/	8	2	1	0	1	/	/	/	1	/	1	/	/
2578	3	1	37	37	1	3	1	1	2	2	2	2	1	9	3.05	8.04	5.36	57.7	0.9	0.2568	160.38	1	1800	8	2818.46	1.21	1	7	7	7	3	7	3	1	1	/	11	2	1	1	2	1	1	1	2	1	2	/	/
2579	3	1	41	36	1	10	2	1	2	2	2	2	1	15	1.1	6	1.93	73.31	0.37	0.3686	303.38	1	2025	9	1495	0.56	1	1	1	1	1	1	0	0	0	/	9	1	1	0	1	/	/	/	1	/	1	/	/
2582	3	1	35	31	1	4	1	5	2	2	2	2	1	13	10.89	6.68	2.77	80.97	0.7	0.1113	185.34	1	2025	9	3212	1.06	1	7	7	7	2	5	4	0	0	/	12	2	1	1	2	1	1	1	2	1	2	/	/
2583	3	1	32	31	1	10	1	5	2	2	2	2	1	5	1.33	4.18	4.64	73.91	2.1	0.5068	244.44	1	2250	10	1918	1.48	1	6	4	4	1	2	0	0	0	/	12	2	1	0	1	/	/	/	1	/	1	/	/
2585	3	1	32	41	1	1	2	1	1	2	2	2	1	20	2.29	6.35	4.33	45	0.07	0.4656	219.47	1	2550	10	2835	1.46	1	7	6	7	5	6	5	3	1	/	10	2	1	2	2	1	1	2	2	1	2	/	/
2590	3	1	25	24	1	3	2	1	2	2	2	2	3	16	3.84	5.53	2.24	20	0.99	0.2357	159.29	1	3000	12	1907	1.29	1	17	14	17	10	13	11	9	6	/	10	2	1	0	1	/	/	/	1	/	1	/	/
2592	3	1	26	27	1	1	1	5	2	2	2	2	1	19	6.68	6.8	4.91	45.8	0.52	0.2243	155.66	1	3025	11	8192	1.77	1	6	5	6	3	3	3	0	0	/	14	2	1	1	2	1	1	1	2	1	2	/	/
2595	3	1	29	40	1	2	1	2	2	2	2	1	3	18	6.78	4.81	2.9	38	0.86	0.2281	95.27	1	1350	9	1054	0.42	1	7	6	7	5	6	5	3	2	/	7	2	1	0	1	/	/	/	1	/	1	/	/
2596	3	1	24	26	1	3	1	1	2	1	2	2	2	6	3.21	8.81	3.49	42	0.45	0.3188	263.37	1	2475	12	2819	1.96	1	13	8	13	4	6	2	0	0	/	8	2	1	0	1	/	/	/	1	/	1	/	/
2597	3	1	27	32	1	2	1	4	2	2	2	2	2	10	4.13	5.77	2.8	42	1	0.28	959	1	3600	12	3253	1.96	1	6	6	6	3	5	3	1	0	/	8	2	1	0	1	/	/	/	1	/	1	/	/
2599	3	1	40	53	1	22	2	1	2	2	2	2	1	6	0.6	6.48	3.07	39	0.24	0.3495	185.34	1	2250	10	1130	1.14	1	5	5	5	4	4	4	4	0	/	10	2	2	0	1	/	/	/	1	/	1	/	/
2601	3	1	25	26	1	1	1	5	2	2	2	2	2	15	5.1	11.16	6.17	87.15	0.41	0.32	170	1	2550	12	4507	1.77	1	19	16	19	13	14	13	13	4	/	14	2	2	2	2	1	1	2	2	1	2	/	/
2603	3	1	26	30	1	2	1	1	2	2	2	2	1	16	1.09	8.87	9.58	44	1.42	0.32	622	1	2475	11	4788	1.01	1	10	10	10	8	10	8	6	6	/	11	2	1	2	2	1	1	2	2	1	2	/	/
2604	3	1	30	31	1	1	2	1	2	2	2	2	1	20	3.01	7.24	7.05	38.12	0.4	0.3216	371.59	1	2475	11	2140.01	0.69	1	7	7	7	5	7	6	4	4	/	12	2	1	2	2	1	1	2	2	1	2	/	/
2610	3	1	24	27	1	1	2	1	2	2	2	2	2	9	2.8	7.63	7.01	64	0.38	0.1833	182.66	1	3300	13	4188	2.98	1	8	6	8	4	6	4	2	0	/	10	2	1	1	2	2	1	1	1	1	1	/	/
2611	3	2	31	38	1	8	2	3	2	2	2	2	1	9	1.77	7.83	4.98	20	0.95	0.4448	227.83	1	3000	10	2395	1.02	1	12	6	6	4	4	4	2	2	/	12	2	1	2	2	1	1	2	2	1	2	/	/
2612	3	1	33	33	1	10	2	1	2	2	2	2	1	5	2.39	4.4	2.39	169	1.28	0.3487	221	1	2025	9	3078	1.2	1	6	3	6	1	3	1	0	0	/	9	1	1	1	2	1	1	1	2	1	2	/	/
2614	3	1	34	41	1	1	1	5	2	2	2	2	1	4	0.56	11.74	4.99	44	0.36	0.5174	238.23	1	2925	13	1599	1.34	1	3	3	3	2	3	2	0	0	/	12	2	1	1	2	2	1	1	1	1	1	/	/
2615	3	1	31	39	1	7	2	1	2	2	2	2	1	10	1.53	8.42	4.51	32	0.36	0.2494	248	1	2025	9	3096	1	1	6	6	6	5	6	5	3	1	/	10	2	1	0	1	/	/	/	1	/	1	/	/
2617	3	1	28	30	1	3	1	1	2	2	2	2	2	14	4.45	14.73	9.79	56	0.34	0.0698	277.65	1	3375	12	3058	1.3	1	15	13	15	8	12	9	7	3	/	13	2	1	1	2	2	1	1	1	1	1	/	/
2618	3	1	35	40	1	4	2	4	2	2	2	2	3	14	4.55	5.77	2.03	40.6	0.77	0.2194	314.54	1	1200	8	2857.68	1.07	1	8	8	8	6	7	6	4	3	/	8	2	1	2	2	1	1	2	2	1	2	/	/
2621	3	1	26	30	1	8	1	1	2	2	2	2	1	8	1.84	7.64	3.17	45	0.94	0.3751	/	1	2400	10	2686	0.86	1	5	4	5	2	4	4	2	2	/	13	2	1	0	1	/	/	/	1	/	1	/	/
2623	3	1	25	41	1	11	1	1	1	2	2	2	1	4	1.31	12.16	3.16	28.22	0.56	0.3849	358.39	1	2325	10	2347	0.67	1	12	9	12	7	9	9	7	5	/	13	2	1	2	2	1	1	2	2	1	2	/	/
2624	3	1	32	39	1	3	2	1	2	2	2	2	1	13	6.83	5.15	1.62	32.55	0.43	0.5003	240.41	1	1350	8	1136.92	0.37	1	4	3	4	3	3	3	1	1	/	10	2	1	2	2	1	1	2	2	1	2	/	/
2625	3	1	30	31	1	4	2	1	2	2	2	2	1	22	12.76	6.94	6.83	90	0.72	0.3726	258.8	1	1500	10	5367	1.47	1	18	11	18	6	9	8	6	0	/	12	2	1	1	2	1	1	1	2	1	2	/	/
2627	3	1	35	65	1	4	2	4	2	2	2	2	1	11	3.1	7.78	7.41	60.32	0.47	0.2185	101.86	1	2025	9	2462	0.8	1	11	11	11	9	11	9	7	5	/	19	2	1	1	2	2	1	1	1	1	1	/	/
2634	3	1	31	35	1	3	1	6	2	2	2	2	1	10	4.32	5.66	3.59	37.8	0.46	0.1652	253.25	1	3600	13	3197.49	1.08	1	10	8	10	7	7	7	3	2	/	14	2	1	2	2	1	1	2	2	1	2	/	/
2635	3	1	26	27	1	3	1	5	2	2	2	2	1	15	1.82	8.87	2.64	55	0.76	0.5645	394	1	1200	8	1900	0.55	1	6	6	6	6	6	6	4	2	/	10	2	1	2	2	1	1	2	2	1	2	/	/
2636	3	1	29	28	1	2	2	2	1	2	2	2	1	17	15.89	7.68	7.18	25.61	0.58	0.3294	381.44	1	2625	13	4786.47	1.29	2	23	19	23	8	19	8	6	1	/	10	2	1	1	2	1	1	1	2	1	2	/	/
2642	3	1	32	36	1	1	1	1	2	2	2	2	3	11	1	9.02	3.9	25.48	0.73	0.1	378.67	1	2625	10	1859.61	0.96	2	6	6	6	1	5	5	3	3	/	10	2	1	1	2	1	1	1	2	1	2	/	/
2648	3	1	34	46	1	2	2	3	2	2	2	2	1	18	6.54	6.62	2.73	37	0.59	0.1461	333.1	1	2775	10	1335	1.75	1	13	12	13	11	10	10	8	4	/	7	2	1	1	2	1	1	1	2	1	2	/	/
2649	3	1	32	35	1	1	2	4	1	2	2	2	1	14	1.49	7.16	6.41	33.39	0.82	0.36	359.26	1	2025	9	4329	0.95	2	8	8	8	5	5	5	3	3	/	8	2	2	1	2	1	1	1	2	1	2	/	/
2652	3	2	34	36	1	2	1	4	2	2	2	2	1	20	7.97	10.39	5.7	64	0.89	0.4903	610.69	1	3000	11	3896	0.64	1	12	8	8	7	7	7	5	2	/	9	2	1	0	1	/	/	/	1	/	1	/	/
2653	3	1	34	35	1	1	2	4	2	2	2	2	1	6	6.56	6.17	4.03	33	0.82	0.4822	265	1	3675	13	5122	2.16	1	9	9	9	4	7	6	4	2	/	16	2	1	0	1	/	/	/	1	/	1	/	/
2654	3	1	31	33	1	3	1	1	2	2	2	2	1	18	8.41	6.37	4.41	46.65	0.68	0.5603	276.74	1	1200	8	4379	1.2	1	12	9	12	7	9	8	6	3	/	9	2	1	1	2	1	2	1	1	1	1	/	/
2655	3	1	33	32	1	2	2	1	2	2	2	2	1	18	6.29	4.71	2.31	41.3	0.49	0.1663	168.34	1	1200	8	4702	1.1	1	18	16	18	10	15	14	12	9	/	9	2	2	1	2	1	1	1	2	1	2	/	/
2657	3	1	27	28	1	1	2	1	1	2	2	2	1	13	4.6	7.04	2.5	31	0.67	0.223	303	1	2025	9	3862	1.36	1	16	14	16	11	13	12	10	6	/	7	2	1	0	1	/	/	/	1	/	1	/	/
2658	3	1	33	32	1	1	2	1	2	2	2	2	1	11	2.11	6.23	3.93	72	0.85	0.4	/	1	2175	10	5989	1.56	2	12	9	12	2	8	4	2	0	/	10	2	1	0	1	/	/	/	1	/	1	/	/
2660	3	1	30	33	1	3	1	3	2	2	2	2	1	4	1.38	10.34	5.07	36	1.25	0.3011	405.51	1	1800	8	1398	0.76	1	4	3	4	2	2	2	0	0	/	14	2	1	0	1	/	/	/	1	/	1	/	/
2663	3	1	36	36	1	5	2	1	2	2	2	2	1	5	0.92	/	5.68	41.15	0.7	0.2814	230.18	1	3900	14	986	1.31	1	2	2	2	1	2	0	0	0	/	7	2	1	0	1	/	/	/	1	/	1	/	/
2666	3	1	31	36	1	6	1	1	2	2	2	2	1	7	2.64	5.02	4.47	26.66	0.49	0.1049	204	1	1200	8	3724	1.4	1	11	11	11	5	8	7	5	1	/	8	2	2	0	1	/	/	/	1	/	1	/	/
2667	3	1	32	34	1	4	2	4	2	2	2	2	1	13	3.67	6.92	6.24	52	2.12	0.1849	/	1	2175	10	5880	2.15	1	23	22	23	18	21	19	19	5	/	11	2	2	0	1	/	/	/	1	/	1	/	/
2668	3	1	30	33	1	8	2	1	1	2	2	2	1	10	5.01	7.43	2.91	45.68	0.54	0.5597	108.1	1	2925	13	6929	1.67	1	15	14	15	10	11	10	10	8	/	13	2	2	2	2	1	1	2	2	1	2	/	/
2671	3	1	31	36	1	4	1	1	2	2	2	2	1	27	3.28	6.8	2.35	25.88	0.44	0.1269	193.18	1	1200	8	5834	1.12	1	14	10	14	6	10	7	5	5	/	12	2	2	1	2	1	1	1	2	1	2	/	/
2673	3	2	35	34	1	18	2	1	2	2	2	2	1	18	9.11	6.62	7.18	49	0.82	0.73	411	1	2025	9	5527	1.41	1	13	10	10	7	9	7	5	2	/	9	2	1	0	1	/	/	/	1	/	1	/	/
2675	3	1	26	26	1	1	2	1	2	2	2	2	2	13	11.8	8.6	8.8	59	1.91	0.37	273	1	2025	9	5654	2.72	1	15	15	15	10	15	13	11	9	/	10	2	1	0	1	/	/	/	1	/	1	/	/
2678	3	1	25	33	1	1	2	1	1	2	2	2	3	10	3.92	7.06	2.5	56.43	0.52	0.3716	203.78	1	1575	9	7778	1.7	1	7	7	7	7	7	7	7	1	/	11	2	2	0	1	/	/	/	1	/	1	/	/
2679	3	1	27	31	1	8	2	1	2	2	2	2	1	19	7.95	6.22	4.35	65.33	0.5	0.432	193.3	1	1500	10	6180	0.66	1	13	13	13	8	11	9	5	1	/	13	2	1	2	2	1	1	2	2	1	2	/	/
2681	3	1	27	35	1	7	1	1	2	2	2	2	1	14	9.63	8.18	11.24	27	0.46	0.4308	302.34	1	1500	10	1827	1.3	1	11	11	11	8	11	10	8	6	/	9	2	1	0	1	/	/	/	1	/	1	/	/
2683	3	1	33	33	2	4	2	1	2	2	2	1	1	8	2.66	4.78	3.68	76	0.27	0.1471	266.33	1	3075	11	4854	1.94	1	11	7	11	3	5	4	2	0	/	12	2	1	0	1	/	/	/	1	/	1	/	/
2684	3	1	36	41	1	4	1	1	2	2	2	2	3	18	/	5.52	4.65	47	0.74	0.4941	175.23	1	2175	10	7944	2.07	1	34	28	28	21	24	20	16	8	/	8	1	2	0	1	/	/	/	1	/	1	/	/
2687	3	1	31	31	1	4	1	2	2	2	2	2	1	10	4.31	9.8	16.1	21.7	0.66	0.4	/	1	2400	12	1620.14	0.49	1	6	6	6	6	6	6	0	0	/	11	2	1	1	2	1	1	1	2	1	2	/	/
2690	3	1	38	38	1	5	1	4	2	2	2	2	1	15	11.05	6.28	5.59	48	0.42	0.3967	255.46	1	2025	9	4821	1.32	1	25	22	25	15	17	17	15	8	/	9	2	1	0	1	/	/	/	1	/	1	/	/
2696	3	1	32	32	1	5	1	5	2	2	2	2	1	3	4.03	/	7.33	64.38	0.96	0.2279	376.39	1	2025	9	994	0.6	1	3	3	3	2	3	2	0	0	/	11	2	1	0	1	/	/	/	1	/	1	/	/
2697	3	2	32	39	1	10	1	4	2	2	2	2	1	11	10.14	5.18	4.28	28	0.53	1.01	268	1	2100	11	4936	2.37	1	8	7	7	4	6	4	0	0	/	11	2	1	0	1	/	/	/	1	/	1	/	/
2698	3	1	31	34	1	2	2	1	2	2	2	2	1	6	2.45	9.07	2.76	51	0.17	0.35	/	1	2250	10	2921	0.61	1	12	9	12	9	8	8	6	2	/	13	2	2	0	1	/	/	/	1	/	1	/	/
2699	3	1	32	33	1	3	2	1	1	2	2	2	1	10	3.28	8.25	2.69	37	0.52	0.2696	312.38	1	2775	10	1946	1.25	1	4	4	4	3	4	3	1	0	/	10	2	1	1	2	1	1	1	2	1	2	/	/
2707	3	1	37	36	1	12	2	5	2	2	2	2	1	10	1.76	7.8	4.67	31	0.92	0.2471	427.39	1	3600	12	1906	1.06	1	6	6	6	6	6	6	4	4	/	12	2	1	0	1	/	/	/	1	/	1	/	/
2709	3	1	34	42	1	5	1	1	2	2	2	2	1	25	5.87	7.15	10.45	52	0.28	0.26	458	1	1200	8	5119	1.82	1	21	16	21	11	14	12	10	4	/	10	2	1	1	2	1	1	1	2	1	2	/	/
2710	3	1	32	38	1	1	2	1	1	2	2	2	1	26	/	7.28	9.28	43.71	0.28	0.3813	93.22	1	1350	9	5081	1.34	1	7	7	7	7	6	6	4	4	/	7	2	1	0	1	/	/	/	1	/	1	/	/
2711	3	1	26	28	1	3	1	1	2	2	2	2	1	12	4.47	7.4	4.09	25.62	0.76	0.8227	524	1	1200	8	2798.53	0.74	1	10	9	10	8	8	8	2	2	/	9	2	1	0	1	/	/	/	1	/	1	/	/
2714	3	1	33	32	1	1	2	1	1	2	2	2	1	8	2.31	7.1	3.13	40.78	0.32	0.4239	217.72	1	2025	9	2870	1.09	1	9	6	9	4	4	3	1	0	/	11	2	1	0	1	/	/	/	1	/	1	/	/
2715	3	1	27	28	1	4	2	3	2	2	2	2	3	14	5.83	6.03	2.93	24.15	0.83	0.3331	349.05	1	1350	9	4854	1.24	1	21	20	21	5	19	6	4	0	/	11	2	1	0	1	/	/	/	1	/	1	/	/
2719	3	1	29	29	1	3	1	5	2	2	2	2	2	15	4.94	7.19	5.89	31	0.65	0.3971	234.88	1	2700	10	3897	1.48	1	3	3	3	2	2	0	0	0	/	14	2	1	1	2	1	1	1	2	1	2	/	/
2722	3	1	24	23	1	3	2	1	2	2	2	1	1	8	4.19	10.57	5.91	37.25	0.3	0.1	483.86	1	3600	12	4613	1.52	1	12	10	12	5	6	4	2	0	/	12	2	1	2	2	1	1	2	2	1	2	/	/
2723	3	1	32	33	1	4	1	1	2	2	2	2	3	12	3.37	5.3	2.92	20	0.47	0.3211	238.22	1	2025	9	1642	0.72	1	7	6	7	5	6	4	2	2	/	11	2	1	2	2	1	1	2	2	1	2	/	/
2724	3	1	23	24	1	2	1	1	2	2	2	1	2	22	5.37	7.17	4.81	51.75	0.27	0.1019	306.31	1	1800	12	4854	1.53	1	18	18	18	11	12	12	12	8	/	15	2	2	2	2	1	1	2	2	1	2	/	/
2725	3	1	32	36	1	2	1	4	2	2	2	2	1	8	5.24	7.11	3.64	31	0.72	0.3195	480.73	1	2025	9	6052	1.91	1	10	10	10	8	8	8	6	6	/	11	2	1	2	2	1	1	2	2	1	2	/	/
2726	3	1	39	48	1	8	2	5	1	2	2	2	1	4	0.75	11.96	5.18	39.84	1.13	0.3495	572.81	1	2700	12	1511.87	0.65	1	2	2	2	2	2	0	0	0	/	12	2	1	1	2	1	1	1	2	1	2	/	/
2727	3	1	33	27	1	2	1	1	2	2	2	2	1	21	6.33	7.73	4.11	39.79	0.55	0.1338	202.15	1	1350	9	2945	0.59	1	9	9	9	8	8	7	5	3	/	10	2	1	1	2	1	1	1	2	1	2	/	/
2729	3	1	36	40	1	1	2	1	2	2	2	2	1	13	4.16	7.14	22.81	289.53	0.58	0.4128	261.92	1	1500	10	2341.64	0.58	1	5	4	5	2	4	0	0	0	/	12	2	1	0	1	/	/	/	1	/	1	/	/
2730	3	1	28	39	1	6	1	1	2	2	2	2	1	12	0.84	13.08	4.4	32.33	0.78	0.1	142.3	1	2475	11	2346	1.2	1	9	5	9	2	5	3	1	0	/	9	2	1	0	1	/	/	/	1	/	1	/	/
2731	3	1	32	38	1	4	2	1	2	2	2	2	1	11	1.46	5.79	3.2	46	0.45	0.1	185.32	1	2475	11	2534	1.68	1	4	4	4	2	4	4	2	0	/	10	2	1	0	1	/	/	/	1	/	1	/	/
2734	3	1	28	26	1	2	1	1	2	2	2	2	1	20	6.83	7.23	9.05	43	0.41	0.6263	342	1	2100	11	6602	1.11	1	16	14	16	8	13	7	7	2	/	12	2	2	2	2	1	1	2	2	1	2	/	/
2735	3	1	32	34	1	3	1	1	2	2	2	2	1	13	8.51	8.13	3.93	34.75	0.27	0.3587	374.72	1	2175	11	2971.58	1.11	2	16	11	16	7	9	7	5	0	/	9	2	1	2	2	1	1	2	2	1	2	/	/
2736	3	1	34	35	1	1	2	1	2	2	2	2	3	4	1.74	5.8	3.23	60.54	0.61	0.4398	231.73	1	2400	8	2613	0.94	1	6	6	6	3	5	3	1	0	/	8	2	1	0	1	/	/	/	1	/	1	/	/
2737	3	1	36	36	1	10	2	1	2	2	2	2	1	15	3.58	6.08	3.02	32	0.35	0.1664	309.25	1	3075	11	1756	0.88	1	10	8	10	8	7	7	5	4	/	10	2	1	0	1	/	/	/	1	/	1	/	/
2741	3	1	30	37	1	7	1	1	2	2	2	2	1	13	7	7.78	3.79	30	0.44	0.2963	157.66	1	2250	10	3867	1.28	1	13	13	13	12	12	12	10	7	/	10	2	1	1	2	1	1	1	2	1	2	/	/
2742	3	1	33	43	1	10	2	1	2	2	2	2	1	7	1.77	5.12	1.61	153.4	0.75	0.4912	304.62	1	2250	10	2227.79	0.93	1	2	2	2	1	1	0	0	0	/	10	1	1	0	1	/	/	/	1	/	1	/	/
2743	3	1	26	27	1	1	2	2	1	2	2	2	1	30	/	6.62	15.82	46	0.84	0.6294	590.1	1	1500	10	7208.42	1.08	2	21	16	21	7	11	6	4	1	/	12	2	1	2	2	1	1	2	2	1	2	/	/
2744	3	1	26	27	1	2	1	5	2	2	2	2	3	30	4.38	5.19	4.83	40	0.86	0.5333	204.42	1	2100	11	4875	1.53	1	19	15	19	6	12	9	7	2	/	8	2	1	2	2	1	1	2	2	1	2	/	/
2747	3	1	35	43	1	2	2	1	2	2	2	2	1	11	2.65	6.24	4.55	115	0.76	0.2895	205	1	3000	11	4854	1.99	1	10	9	10	7	7	7	5	0	/	15	2	1	1	2	1	1	1	2	1	2	/	/
2748	3	1	28	32	1	3	1	1	2	2	2	2	3	13	6.64	4.36	5.48	29	0.44	0.3859	130.23	1	1800	8	2082	0.69	1	8	8	8	7	7	7	5	1	/	8	2	1	2	2	1	1	2	2	1	2	/	/
2750	3	1	39	34	1	3	2	1	2	2	2	2	3	11	1.86	5.44	2.71	48	0.32	0.2715	165.72	1	2250	10	2341	0.84	1	7	7	7	4	4	4	2	0	/	10	2	1	0	1	/	/	/	1	/	1	/	/
2751	3	1	34	39	1	10	1	6	2	2	2	2	1	9	2.84	5.5	3.38	36.88	0.61	0.1715	182.23	1	2250	10	3926.79	0.69	1	9	6	9	5	6	6	4	2	/	12	2	1	0	1	/	/	/	1	/	1	/	/
2753	3	1	26	40	1	8	2	6	2	2	2	2	3	10	3.12	5.95	4.39	34	0.42	0.3173	/	1	3075	11	4803	1.09	1	18	14	18	13	12	10	6	4	/	10	2	1	2	2	1	1	2	2	1	2	/	/
2755	3	1	31	30	1	4	1	3	2	2	2	2	1	11	2.79	8.46	6.4	48	0.67	0.1928	565.99	1	2475	9	977	0.89	1	1	1	1	1	1	0	0	0	/	12	1	1	0	1	/	/	/	1	/	1	/	/
2756	3	1	32	35	1	2	2	1	1	2	2	2	1	18	4.95	8.19	8.12	35.08	0.75	0.1136	391.92	1	2175	11	5003.86	0.97	1	19	17	19	14	15	12	10	2	/	6	2	1	0	1	/	/	/	1	/	1	/	/
2757	3	1	34	41	1	6	1	1	2	2	2	2	3	5	1.89	7.88	3.8	95	1.02	0.2837	221.46	1	2475	11	5547	1.35	1	16	15	16	10	11	11	7	1	/	9	2	1	0	1	/	/	/	1	/	1	/	/
2760	3	1	29	29	1	7	2	5	2	2	2	2	3	6	1.92	8.03	1.44	61.09	0.59	0.3463	169.8	1	1800	8	1586.56	0.61	1	5	5	5	3	4	2	0	0	/	13	2	1	0	1	/	/	/	1	/	1	/	/
2762	3	1	31	35	1	5	1	6	2	2	2	2	1	10	2.64	11.72	8.86	19.98	0.6	0.32	110	1	2175	9	2263	0.64	1	12	10	12	6	9	7	5	0	/	10	2	1	2	2	1	1	2	2	1	2	/	/
2764	3	1	35	34	1	2	1	3	2	2	2	2	2	14	3.74	12	5.18	50.9	1.5	0.44	657.1	1	2250	10	4887.63	0.71	2	16	11	16	7	9	6	3	0	/	10	2	1	0	1	/	/	/	1	/	1	/	/
2765	3	2	23	31	2	5	1	5	2	2	2	2	1	10	2.75	7.7	3.26	35	0.59	0.2823	251.18	1	2625	10	2860	1.3	1	16	13	13	3	11	3	0	0	/	11	2	1	0	1	/	/	/	1	/	1	/	/
2766	3	1	28	28	1	4	1	5	2	2	2	2	3	40	/	4.24	5.77	53	0.55	0.44	515	1	1200	8	4065	1.17	1	30	29	30	23	26	25	25	18	/	8	2	2	0	1	/	/	/	1	/	1	/	/
2771	3	1	34	34	1	2	2	1	2	2	2	2	1	10	2.13	9.36	3.7	44	0.38	0.2481	208.73	1	3600	12	2762	1.46	1	3	3	3	2	3	3	1	0	/	8	2	1	2	2	1	1	2	2	1	2	/	/
2772	3	1	28	26	1	2	2	1	2	2	2	2	1	13	7.22	6.37	6.81	55	0.79	2.4	142	1	2700	9	4443	1.1	1	18	14	18	10	11	10	8	7	/	12	2	1	1	2	1	1	1	2	1	2	/	/
2775	3	2	35	35	1	11	1	5	2	2	2	2	3	13	4.53	5.2	2.82	44	0.36	0.2335	165.65	1	1800	8	4084	1.25	1	13	11	11	8	9	9	7	1	/	10	2	1	1	2	1	1	1	2	1	2	/	/
2776	3	1	33	33	1	3	1	4	2	2	2	2	1	34	4.27	5.89	9.48	74	0.28	0.34	259	1	1200	8	4854	1.02	1	14	14	14	5	8	2	0	0	/	7	2	1	0	1	/	/	/	1	/	1	/	/
2777	3	1	28	27	1	2	1	1	2	2	2	2	3	20	6.44	5.59	3.91	26	0.31	0.22	161	1	1350	9	3725	0.45	1	13	13	13	8	13	8	6	5	/	8	2	1	0	1	/	/	/	1	/	1	/	/
2778	3	1	34	38	1	2	2	1	2	2	2	2	1	12	4.96	5.95	2.64	56.02	0.58	0.2288	197.64	1	1200	8	2708.54	0.85	1	9	6	9	5	6	6	2	1	/	10	2	1	0	1	/	/	/	1	/	1	/	/
2780	3	1	32	33	1	1	2	1	2	2	2	2	3	25	7.31	4.6	3.16	40.4	0.49	0.1634	507.61	1	2175	11	3527.17	0.85	1	14	13	14	10	12	11	7	4	/	9	2	1	1	2	2	1	1	1	1	1	/	/
2783	3	1	33	37	1	4	2	1	2	1	2	2	1	8	0.86	8.88	5.02	35	0.26	0.1	445.3	1	3900	13	2231	2.16	1	3	3	3	2	1	1	0	0	/	9	1	1	0	1	/	/	/	1	/	1	/	/
2784	3	1	39	42	1	1	2	5	1	2	2	2	3	9	3.4	8.79	9.61	47.02	0.32	0.629	180.51	1	3300	12	1207.22	0.54	1	5	3	5	3	3	3	1	0	/	18	2	1	0	1	/	/	/	1	/	1	/	/
2785	3	1	30	38	1	3	1	5	2	2	2	2	1	16	9.34	4.46	5.05	42	1.35	0.43	379	1	1725	10	6283	1.39	1	15	15	15	9	14	13	13	10	/	11	2	2	0	1	/	/	/	1	/	1	/	/
2788	3	1	33	37	1	10	2	1	2	2	2	2	1	6	1.92	4.75	6.82	137.8	0.21	0.1	173.18	1	2400	11	2057	1.27	1	4	4	4	3	4	3	1	1	/	9	2	1	1	2	1	1	1	2	1	2	/	/
2790	3	1	32	32	1	4	1	4	2	2	2	2	1	10	13.4	6.34	5.91	34	1.27	0.37	231	1	1350	9	3887	1.29	1	11	9	11	8	9	7	5	1	/	11	2	1	0	1	/	/	/	1	/	1	/	/
2791	3	1	33	40	1	10	2	4	2	2	2	1	3	14	1.63	6.74	2.84	28	0.19	0.3004	197.89	1	2175	10	7107	0.8	1	19	15	19	8	12	7	5	0	/	12	2	1	1	2	2	1	1	1	1	1	/	/
2793	3	1	33	42	1	13	1	1	2	2	2	2	3	8	2.04	7.21	2.93	46	1.22	0.17	310	1	3000	11	3908	1.18	1	11	10	11	8	10	9	7	0	/	9	2	1	0	1	/	/	/	1	/	1	/	/
2796	3	1	25	27	1	3	2	1	2	2	2	2	1	9	3.42	8.24	5.01	33	0.79	0.2172	218	1	1350	9	7194	1.12	1	8	7	8	6	6	6	4	2	/	11	2	1	0	1	/	/	/	1	/	1	/	/
2797	3	1	35	40	1	7	1	1	2	2	2	2	1	37	1.41	7.27	5.45	43	0.48	0.2855	217.02	1	3375	12	4267	1.45	1	10	9	10	4	7	5	3	1	/	14	2	1	1	2	2	1	1	1	1	1	/	/
2798	3	1	27	28	1	2	1	1	2	2	2	2	1	30	10.47	7.67	18.87	26	0.4	0.7164	92.46	1	1800	8	4854	1.86	1	11	10	11	7	10	8	6	3	/	10	2	1	2	2	1	1	2	2	1	2	/	/
2799	3	2	28	26	1	5	1	4	2	2	2	2	2	15	6.05	8.24	5.28	44.9	0.42	0.4343	570.35	1	1950	10	5417.45	0.92	2	25	22	22	16	20	14	12	4	/	14	2	1	2	2	1	1	2	2	1	2	/	/
2800	3	1	25	26	1	5	1	1	2	2	2	2	3	20	7.23	3.78	3.21	40	0.56	0.63	239	1	1200	8	4854	0.88	1	12	9	12	8	8	8	6	3	/	9	2	1	1	2	1	1	1	2	1	2	/	/
2802	3	1	33	33	1	3	2	1	2	2	2	2	1	7	3.56	5.24	2.82	39	0.86	0.3635	366.39	1	3000	10	7615	2.65	1	12	12	12	9	9	3	1	0	/	8	2	1	0	1	/	/	/	1	/	1	/	/
2805	3	1	29	28	1	4	2	1	2	2	2	2	1	5	2.3	6.52	5.57	34	0.47	0.4413	175.28	1	2925	10	4636	1.84	1	9	6	9	5	6	4	2	2	/	12	2	1	0	1	/	/	/	1	/	1	/	/
2808	3	1	33	36	1	2	2	1	1	2	2	2	1	7	2.21	6.76	3.09	23.4	0.39	0.2	/	1	2925	11	3784.48	1.3	1	16	15	16	12	13	13	11	8	/	12	2	1	0	1	/	/	/	1	/	1	/	/
2809	3	1	37	37	1	2	2	1	2	2	2	2	2	2	4.53	11.3	4.72	59	0.55	0.1	195.74	1	2925	13	9483	0.89	1	14	14	14	10	14	10	10	9	/	7	2	2	0	1	/	/	/	1	/	1	/	/
2810	3	1	27	31	1	1	1	1	2	2	2	2	1	16	2.19	10.15	4.29	39	0.81	0.1	332.48	1	2775	10	1070	0.39	1	2	1	1	1	1	0	0	0	/	8	1	1	0	1	/	/	/	1	/	1	/	/
2811	3	2	23	24	1	3	1	1	2	2	2	2	1	4	3.26	7.82	3.24	32	0.95	0.3799	184.1	1	3975	15	6520	1.2	1	16	14	14	4	13	6	4	1	/	13	2	1	2	2	1	1	2	2	1	2	/	/
2812	3	1	31	38	1	1	2	1	1	2	2	2	1	9	2.84	5.47	4.66	69	1.19	0.46	381	1	1350	9	3678	2.24	1	14	11	14	10	10	8	6	2	/	11	2	1	1	2	1	1	1	2	1	2	/	/
2819	3	1	28	33	1	9	1	1	2	2	2	2	1	28	7.45	6.01	3.33	27	0.91	0.1873	461.92	1	1350	9	4797	0.98	1	13	12	13	10	12	10	10	9	/	10	2	2	2	2	2	1	2	1	1	1	/	/
2820	3	1	30	28	1	5	2	1	1	2	2	2	1	6	3.51	7.07	5.03	46	0.27	0.4	563	1	3000	10	4192	1.12	1	19	17	19	12	13	13	11	3	/	15	2	1	2	2	1	1	2	2	1	2	/	/
2821	3	1	27	29	1	2	1	1	2	2	2	2	3	30	8.33	7.24	8.88	26.89	0.36	0.6095	208.59	1	2400	12	3207.83	0.61	2	23	21	23	17	19	14	12	4	/	10	2	1	1	2	1	1	1	2	1	2	/	/
2822	3	1	31	32	1	3	1	4	2	2	2	2	1	10	6.06	5.16	2.96	261	0.66	0.2806	281.5	1	1350	9	6213	0.68	1	18	15	18	9	11	9	7	6	/	13	2	1	1	2	1	1	1	2	1	2	/	/
2823	3	1	28	33	1	6	2	5	2	2	2	2	1	9	1.57	5.93	2.94	31.78	0.7	0.4057	807.75	1	1200	8	2190	0.35	1	3	3	3	2	2	0	0	0	/	8	2	1	0	1	/	/	/	1	/	1	/	/
2825	3	1	28	29	1	4	1	1	2	2	2	2	1	8	8.98	7.94	4.25	33	0.82	0.2868	177.42	1	1950	9	4531	1.24	1	19	18	19	11	12	10	8	1	/	10	2	1	2	2	1	1	2	2	1	2	/	/
2826	3	1	33	38	1	2	2	1	2	2	2	2	1	12	2.43	5.34	3.27	46.79	0.45	0.3005	321.44	1	2175	11	900.86	0.47	1	5	5	5	5	5	5	3	2	/	9	2	1	2	2	1	1	2	2	1	2	/	/
2828	3	1	32	38	1	1	2	1	2	2	2	2	1	10	5.5	9.66	6.09	60.09	0.27	0.1133	399.8	1	3000	10	2505	0.77	1	5	5	5	3	5	2	0	0	/	9	2	1	0	1	/	/	/	1	/	1	/	/
2834	3	1	28	27	1	1	2	1	1	2	2	2	1	8	1.87	5.89	4.34	31.35	0.52	0.32	407.61	1	1800	8	1375	0.96	1	4	4	4	3	4	3	1	0	/	8	2	1	2	2	1	1	2	2	1	2	/	/
2839	3	1	30	30	1	1	2	4	2	2	2	2	1	4	2.52	8.24	3.7	27	0.57	0.3703	343.86	1	3225	11	3089	1.15	1	9	8	9	4	6	4	2	2	/	12	2	1	0	1	/	/	/	1	/	1	/	/
2840	3	1	29	31	1	9	1	4	2	2	2	2	1	6	0.87	7.14	4.79	48	0.64	0.2461	247.76	1	2250	10	6493	1.44	1	7	7	7	5	7	6	4	2	/	14	2	1	0	1	/	/	/	1	/	1	/	/
2841	3	1	30	31	1	1	1	5	2	2	2	2	1	30	2.75	5.96	5.15	37.55	0.63	0.3647	198.69	1	1650	11	6594	0.44	1	10	10	10	4	9	5	3	1	/	9	2	1	2	2	1	1	2	2	1	2	/	/
2843	3	1	24	26	1	2	2	1	2	2	2	2	1	24	6.01	5.37	1.82	42	1.18	0.6084	441.1	1	2250	11	4403	0.68	1	12	12	12	12	11	11	9	5	/	9	2	1	1	2	1	1	1	2	1	2	/	/
2846	3	1	32	37	1	1	2	1	2	2	2	2	1	17	2.75	7.07	5.07	52	0.47	0.2893	368.5	1	2175	10	3601	1.26	1	13	12	13	9	11	9	7	7	/	14	2	1	1	2	1	1	1	2	1	2	/	/
2847	3	1	37	35	1	1	2	1	1	2	2	2	1	18	6.26	7.54	6.13	31	1.01	0.27	471	1	2175	10	5402	1.18	1	13	10	13	7	6	4	2	1	/	7	2	1	0	1	/	/	/	1	/	1	/	/
2848	3	2	30	30	1	2	1	1	2	2	2	2	1	11	6.9	5.83	4.63	26	0.63	0.3761	220.73	1	2250	11	4665	1.81	1	8	8	8	6	8	6	4	2	/	10	2	1	0	1	/	/	/	1	/	1	/	/
2849	3	1	29	30	1	4	1	1	2	2	2	2	2	8	3.22	9.57	4.38	40.05	0.86	0.1403	414.58	1	1350	9	4268.55	0.74	1	11	11	11	6	7	6	4	2	/	13	2	1	0	1	/	/	/	1	/	1	/	/
2850	3	1	26	25	1	3	1	1	2	2	2	2	3	15	4.24	5.74	2.68	23.87	0.6	0.4411	438.06	1	1350	9	2884.85	0.91	1	9	7	9	5	5	5	1	0	/	14	2	1	0	1	/	/	/	1	/	1	/	/
2851	3	1	39	42	1	1	2	5	2	2	2	2	1	5	1.54	6.27	4.36	23	1.3	0.3153	249.72	1	2475	11	3401	0.62	1	6	6	6	5	5	4	2	0	/	14	2	1	1	2	1	1	1	2	1	2	/	/
2852	3	1	30	30	1	4	1	4	2	2	2	2	1	14	3.1	5.45	6.33	53	0.25	0.21	296	1	3000	11	3068	1.43	1	9	8	9	5	6	5	3	2	/	15	2	1	2	2	1	1	2	2	1	2	/	/
2853	3	1	32	39	1	3	1	1	2	2	2	2	1	15	7.44	5.63	4.83	27.44	0.5	0.1	221.38	1	1650	11	6030.82	1.08	2	21	20	21	10	20	14	10	6	/	7	2	1	2	2	1	1	2	2	1	2	/	/
2856	3	1	39	33	1	4	2	1	2	2	2	2	1	14	6.8	7.29	3.4	50	0.92	0.1299	204.48	1	3225	11	3621	1.11	1	14	10	14	9	10	9	7	2	/	8	2	1	0	1	/	/	/	1	/	1	/	/
2858	3	1	28	33	1	3	1	1	2	2	2	2	1	10	3.01	9.73	6.68	44	0.39	0.2486	416.11	1	2425	10	6175	1.07	1	15	15	15	12	12	11	11	8	/	15	2	2	0	1	/	/	/	1	/	1	/	/
2862	3	1	34	40	1	9	2	1	2	2	2	2	1	13	2.43	6.2	2.98	56	0.58	0.3776	465.27	1	2250	10	1804	1.17	1	6	3	6	1	1	0	0	0	/	8	1	1	1	2	1	1	1	2	1	2	/	/
2864	3	1	37	41	1	8	1	1	2	2	2	2	1	3	0.38	27.94	8.45	24.73	3.99	0.123	595.82	1	3150	14	1850.13	0.77	1	4	3	4	1	2	0	0	0	/	11	2	1	1	2	1	1	1	2	1	2	/	/
2868	3	1	28	29	1	1	2	1	2	2	2	2	1	14	5.21	6.06	5.18	48	0.46	0.2225	251.64	1	2250	10	3077	1.35	1	17	17	17	10	14	13	11	6	/	9	2	1	0	1	/	/	/	1	/	1	/	/
2869	3	2	28	37	1	1	2	1	2	2	2	2	1	10	3.57	7.95	5.5	22	0.83	0.1314	386.21	1	2025	9	3072	1.03	1	15	14	14	7	12	8	6	1	/	10	2	1	0	1	/	/	/	1	/	1	/	/
2870	3	1	29	32	1	5	1	1	2	2	2	2	1	25	11.2	7.27	6.37	33	0.42	0.4135	298.01	1	1200	8	5532.3	1.41	2	15	10	15	5	10	6	2	1	/	11	2	1	0	1	/	/	/	1	/	1	/	/
2872	3	1	28	31	1	4	2	1	1	2	2	2	1	25	8.71	7.76	6.14	28.71	0.75	0.392	304.29	1	1350	9	4297.13	0.6	1	14	12	14	8	9	8	6	3	/	13	2	1	1	2	1	1	1	2	1	2	/	/
2875	3	1	27	27	1	7	2	5	2	2	2	2	1	16	10.91	7.13	12.7	32.61	0.7	0.4869	349.5	1	2250	10	4970	2.16	1	2	2	2	2	2	0	0	0	/	8	2	1	0	1	/	/	/	1	/	1	/	/
2876	3	1	34	50	1	2	2	1	2	2	2	2	3	9	4.66	3.56	5.88	190.74	1.45	0.7292	255.43	1	2250	10	3602.33	0.83	1	11	11	11	6	6	6	2	1	/	9	2	1	0	1	/	/	/	1	/	1	/	/
2878	3	1	30	38	1	1	2	1	2	2	2	2	3	10	4.81	6.77	2.32	45	0.38	0.43	170	1	2025	9	3545	1.48	1	12	12	12	11	11	11	9	2	/	10	2	1	0	1	/	/	/	1	/	1	/	/
2879	3	1	24	24	1	2	1	1	2	2	2	2	3	23	5.03	4.83	4.09	37	1.37	0.2184	381	1	1800	8	3348	0.83	1	6	6	6	6	6	6	4	2	/	10	2	1	1	2	1	2	1	1	1	1	/	/
2883	3	1	28	28	1	2	1	1	2	2	2	2	3	7	1.17	8.83	3.1	100	1.35	0.3384	584.46	1	1800	8	1262	1.37	1	6	6	6	4	6	5	3	0	/	9	2	1	1	2	1	1	1	2	1	2	/	/
2884	3	1	29	33	1	2	1	1	2	2	2	2	1	9	1.65	7.79	5.15	52.82	0.6	0.5258	150.87	1	2625	11	3257.92	1.8	1	10	9	10	1	6	5	3	0	/	8	2	1	0	1	/	/	/	1	/	1	/	/
2885	3	1	34	44	1	17	1	1	2	1	2	1	2	11	7.35	6.71	2.88	59	0.52	0.37	255	1	2250	10	3648	1.74	1	10	10	10	7	8	6	4	2	/	10	2	1	2	2	1	1	2	2	1	2	/	/
2886	3	1	27	28	1	4	1	1	2	2	2	2	2	11	5.24	7.33	9.47	44	0.44	0.4142	129.57	1	2100	11	4854	1.62	1	12	12	12	8	9	9	5	4	/	11	2	1	1	2	1	1	1	2	1	2	/	/
2887	3	1	28	26	1	3	1	4	2	2	2	2	1	20	5.64	6.34	4.28	49	0.75	0.3014	243	1	1350	9	4008	1.12	1	12	11	11	9	9	9	7	3	/	11	2	1	1	2	1	1	1	2	1	2	/	/
2888	3	1	33	38	1	6	2	1	2	2	2	2	3	9	3.99	6.46	6.69	54	0.73	0.2435	178.91	1	3300	11	3392	2.35	1	9	8	9	5	7	6	4	1	/	6	2	1	0	1	/	/	/	1	/	1	/	/
2889	3	1	34	32	1	6	2	5	2	2	2	2	1	11	7.68	5.09	3.57	57	0.74	0.4082	169.11	1	2175	10	3792	0.98	1	9	9	9	8	8	8	6	2	/	9	2	1	0	1	/	/	/	1	/	1	/	/
2891	3	1	28	32	1	4	2	1	2	2	2	2	1	11	2.62	6.44	2.76	35.74	0.58	0.5807	196.83	1	1350	9	4404.39	1.12	1	14	11	14	8	11	8	6	3	/	12	2	1	0	1	/	/	/	1	/	1	/	/
2892	3	1	32	37	1	6	2	1	1	2	2	2	3	11	3.13	5.51	3	47	0.45	0.3894	200.12	1	3150	11	2386	0.52	1	10	9	10	2	5	5	3	1	/	12	2	1	1	2	2	1	1	1	1	1	/	/
2893	3	1	36	37	1	3	2	1	2	2	2	2	1	5	1.5	8.99	3.78	86	0.81	0.2926	243	1	3300	11	3032	1.23	1	5	4	5	4	3	3	1	0	/	11	2	1	1	2	1	1	1	2	1	2	/	/
2895	3	1	32	33	1	7	1	1	2	2	2	2	1	5	0.58	8.61	2.49	22.59	1.17	0.1	285.08	1	2475	9	941	1.79	1	1	1	1	1	1	0	0	0	/	12	1	1	0	1	/	/	/	1	/	1	/	/
2899	3	2	25	26	1	4	1	1	2	2	2	2	2	10	7.96	8.67	5.19	61	0.32	0.3854	382.18	1	1200	8	2696	0.38	1	12	11	11	7	7	7	5	5	/	14	2	1	1	2	1	1	1	2	1	2	/	/
2900	3	1	34	33	1	3	2	1	2	2	2	2	3	15	4.14	6.34	4.27	71.62	0.49	0.3067	147.4	1	1650	10	3348.86	0.76	1	5	5	5	4	4	4	0	0	/	14	2	1	1	2	1	1	1	2	1	2	/	/
2901	3	2	31	33	1	4	1	1	2	2	2	2	3	14	5.24	6.83	3.24	56	0.25	0.2382	436.71	1	2475	11	3638	1.35	1	7	5	5	3	5	4	2	1	/	10	2	1	0	1	/	/	/	1	/	1	/	/
2905	3	1	26	26	1	1	1	1	2	2	2	2	1	12	3.69	7.87	4.76	39	0.96	0.4908	196	1	1350	9	2476	0.75	1	9	9	9	9	9	9	7	5	/	13	2	1	2	2	1	1	2	2	1	2	/	/
2909	3	2	28	28	1	4	1	1	2	2	2	2	1	20	8.69	7.89	6.91	38	0.62	0.5295	583.63	1	1575	10	4854	1.55	1	18	15	15	15	15	15	13	7	/	11	2	1	0	1	/	/	/	1	/	1	/	/
2910	3	1	32	41	1	4	2	1	2	2	2	2	1	10	1.5	5.52	3.21	47	1.08	0.1745	248.94	1	2250	10	2710	1.6	1	11	11	11	7	10	7	5	1	/	9	2	1	0	1	/	/	/	1	/	1	/	/
2912	3	1	34	35	1	11	1	1	2	2	2	2	3	11	5.9	6.29	2.98	36	0.72	0.1991	284.25	1	2700	12	3455	0.94	1	10	9	10	8	8	8	6	2	/	16	2	1	0	1	/	/	/	1	/	1	/	/
2913	3	1	32	32	1	10	1	1	2	2	2	2	1	7	2.11	8.65	4.99	67	0.95	0.169	355.21	1	3375	12	1481	1.23	1	4	4	4	3	3	3	1	0	/	9	2	1	2	2	1	1	2	2	1	2	/	/
2914	3	1	42	42	1	1	2	1	2	2	2	2	3	5	2.02	10.95	7.93	41.67	1.09	0.6089	591.1	1	2700	12	1119.7	0.4	1	5	5	5	4	5	5	3	0	/	10	2	1	1	2	1	1	1	2	1	2	/	/
2916	3	1	28	29	1	2	1	1	2	2	2	2	1	22	3.95	6.33	4.69	40	0.5	0.63	/	1	1575	9	8731	1.1	1	13	13	13	10	13	10	8	3	/	11	2	1	0	1	/	/	/	1	/	1	/	/
2917	3	1	27	31	1	3	2	1	2	2	2	2	1	15	3.37	6.69	2.34	24.37	0.54	0.505	130.65	1	1950	10	4064.24	0.84	2	19	13	19	11	9	8	6	1	/	13	2	1	2	2	1	1	2	2	1	2	/	/
2919	3	1	44	46	1	9	1	3	1	2	2	2	1	3	0.06	15.02	10.01	109	0.73	0.2925	486.01	1	2700	12	312	0.68	1	1	1	1	1	1	1	0	0	/	9	1	1	0	1	/	/	/	1	/	1	/	/
2923	3	1	29	29	1	7	2	1	2	2	2	2	3	16	3.62	7.83	3.17	20	0.91	0.5191	264.7	1	2250	10	4854	0.77	1	15	15	15	6	11	10	8	6	/	9	2	1	1	2	1	1	1	2	1	2	/	/
2924	3	1	29	31	1	3	1	1	2	2	2	2	1	14	6.06	6.09	6.58	116.5	1.62	0.5679	123.15	1	2175	11	1952.8	0.47	1	7	7	7	3	6	6	4	2	/	7	2	1	0	1	/	/	/	1	/	1	/	/
2925	3	1	34	43	1	3	1	1	2	2	2	1	1	15	5.26	7.49	6.11	30	0.58	0.1477	240.15	1	1950	9	8331	1.59	1	14	13	14	10	12	10	8	6	/	15	2	1	0	1	/	/	/	1	/	1	/	/
2929	3	1	33	34	1	5	2	1	1	2	2	2	1	4	7.89	6.91	4.24	46	0.27	0.1101	185.48	1	2250	10	4502	1.33	1	8	7	8	7	7	7	5	5	/	10	2	1	2	2	1	1	2	2	1	2	/	/
2930	3	2	28	31	1	3	1	4	2	2	2	2	1	15	8.35	5.02	4.7	34	0.5	0.4861	260.69	1	1200	8	2312	1.26	1	9	7	7	6	7	6	4	3	/	10	2	1	1	2	1	1	1	2	1	2	/	/
2933	3	1	32	39	1	4	1	5	2	2	2	2	1	4	0.44	7.86	10.76	254	1.21	0.3451	337.63	1	2700	12	1167	1.23	1	3	3	3	2	3	2	0	0	/	11	2	1	0	1	/	/	/	1	/	1	/	/
2934	3	1	35	34	1	10	2	1	2	2	2	2	1	7	1.02	11.34	6.2	108.03	0.55	0.1097	239.91	1	3600	13	2326	1.36	1	5	4	5	3	3	2	0	0	/	11	2	1	0	1	/	/	/	1	/	1	/	/
2935	3	1	33	33	1	7	2	1	2	2	2	2	1	7	3.01	5.26	3.44	90	0.36	0.27	97	1	3000	10	3382	1.7	1	12	9	12	7	8	7	5	3	/	11	2	1	0	1	/	/	/	1	/	1	/	/
2937	3	1	37	42	1	3	1	1	2	2	2	2	1	12	1.64	8.88	4.01	58	0.4	0.72	189	1	3300	11	2180	0.87	1	4	4	4	4	4	4	2	2	/	10	2	1	0	1	/	/	/	1	/	1	/	/
2939	3	1	29	30	1	5	2	1	1	2	2	2	3	19	3.2	4.76	3.07	39	0.67	0.32	/	1	2175	9	2568	1.54	1	13	13	13	8	9	7	5	3	/	12	2	1	2	2	1	1	2	2	1	2	/	/
2941	3	1	30	31	1	6	2	1	2	2	2	2	1	9	3.63	5.6	3.02	49	0.58	0.24	214	1	3500	12	4854	1.87	1	14	13	14	10	12	9	7	3	/	10	2	1	2	2	1	1	2	2	1	2	/	/
2943	3	1	26	28	1	4	1	1	2	2	2	2	1	10	1.98	5.07	3.58	79	0.84	0.157	248.13	1	1500	10	4280	0.9	1	12	11	12	9	9	9	7	5	/	8	2	1	0	1	/	/	/	1	/	1	/	/
2944	3	1	34	29	1	2	1	1	2	2	2	2	1	4	2.2	6.92	2.86	41.08	0.63	0.3125	210.92	1	1350	9	3266.94	0.61	1	13	11	13	7	10	7	3	1	/	10	2	1	0	1	/	/	/	1	/	1	/	/
2945	3	1	36	41	1	2	2	1	2	2	2	2	1	11	7.2	6.75	5.21	45	0.46	0.3471	604.84	1	2025	9	9623	1.61	1	14	14	14	11	12	9	7	4	/	10	2	1	0	1	/	/	/	1	/	1	/	/
2946	3	1	32	36	1	4	1	1	2	2	2	2	2	7	1.69	7.5	6.61	95	0.3	0.286	184.58	1	3900	13	5077	1.28	1	10	10	10	7	9	10	8	5	/	12	2	1	0	1	/	/	/	1	/	1	/	/
2947	3	1	30	35	1	1	2	1	1	2	2	2	1	11	5.25	6.66	6.16	48	0.59	0.4346	231.35	1	1125	8	6883	1.94	1	12	11	12	7	10	9	7	6	/	14	2	1	0	1	/	/	/	1	/	1	/	/
2948	3	1	32	32	1	2	1	1	2	2	2	2	1	7	2.65	8.7	4.46	34.12	0.69	0.1385	713.35	1	2250	10	5459	1.07	1	12	8	12	4	8	4	2	2	/	10	2	1	1	2	1	1	1	2	1	2	/	/
2949	3	1	29	25	1	2	2	1	2	2	2	2	3	11	3.53	6.5	3.76	59	0.57	0.3542	324	1	2025	9	3340	1.09	1	13	12	13	9	11	9	7	5	/	9	2	1	0	1	/	/	/	1	/	1	/	/
2951	3	1	33	34	1	3	1	1	2	2	2	2	1	14	3.94	8.27	6.27	37	0.38	0.1034	516.7	1	2250	10	3903	0.84	1	10	9	10	7	8	7	5	4	/	14	2	1	2	2	1	1	2	2	1	2	/	/
2952	3	1	25	24	2	1	2	1	2	2	2	2	3	17	6.34	7.01	2.12	34	1.08	0.4665	223.58	1	2600	10	2212	1.92	1	7	7	7	5	7	5	3	2	/	10	2	1	2	2	1	1	2	2	1	2	/	/
2953	3	1	28	28	1	2	2	1	2	2	2	2	1	19	7.87	5.19	4.36	28.17	0.38	0.7194	357.3	1	1500	10	3946	0.38	1	12	12	12	11	11	11	9	8	/	9	2	1	1	2	1	1	1	2	1	2	/	/
2956	3	1	28	29	1	1	2	1	1	2	2	2	1	10	1.79	8.12	5.2	33.28	0.72	0.1891	189.44	1	2250	10	2418.46	0.84	1	7	7	7	3	7	3	1	1	/	8	2	1	0	1	/	/	/	1	/	1	/	/
2957	3	1	40	50	1	1	1	5	2	2	2	2	1	10	1.8	6.89	9.58	37.98	1.31	0.7282	720.51	1	2700	12	3093.92	0.76	1	15	14	15	10	12	12	6	2	/	9	2	1	0	1	/	/	/	1	/	1	/	/
2959	3	1	27	26	1	5	2	5	2	2	2	1	1	15	4.32	7.82	2.94	47	0.7	0.2267	428.14	1	3600	12	8708	1.86	1	16	13	16	9	11	9	7	1	/	11	2	1	1	2	1	1	1	2	1	2	/	/
2962	3	1	32	34	1	6	1	4	2	2	2	2	1	20	4.91	5.4	6.47	20	0.53	0.3392	172.9	1	1750	9	2716	1.08	1	9	8	9	7	8	7	5	5	/	14	2	1	0	1	/	/	/	1	/	1	/	/
2963	3	1	31	52	1	3	2	1	2	2	2	2	3	7	0.89	5.32	5.1	50.77	0.85	0.5443	974.83	1	2925	13	3867	1.31	1	5	5	5	3	3	3	1	1	/	12	2	1	2	2	1	1	2	2	1	2	/	/
2965	3	1	30	32	1	2	1	1	2	2	2	2	1	16	5.37	8.51	10.47	44	1.14	0.25	378	1	1350	9	6336	1.97	1	15	15	15	12	14	14	12	10	/	14	2	1	2	2	1	1	2	2	1	2	/	/
2966	3	1	33	40	1	1	2	1	2	2	2	2	2	15	3.37	8.34	7.96	64	0.25	0.3778	99.12	1	3275	11	4854	1.86	1	16	15	16	7	14	13	11	5	/	9	2	1	0	1	/	/	/	1	/	1	/	/
2969	3	1	31	37	1	14	1	3	2	2	2	2	1	5	1.07	9.77	4.61	50	0.68	0.2127	349.32	1	3300	11	1714	0.69	1	6	6	6	4	6	5	3	2	/	10	2	1	1	2	1	1	1	2	1	2	/	/
2970	3	1	28	43	1	2	1	1	2	2	2	2	2	13	0.97	5.22	2.3	39.01	0.56	0.1886	386.61	1	1500	10	3452.27	1.28	1	8	7	8	3	6	6	3	0	/	11	2	1	0	1	/	/	/	1	/	1	/	/
2972	3	1	42	43	1	19	2	1	1	2	2	2	1	9	2.04	5.73	2.03	74	0.49	0.2132	297.31	1	3450	12	5384	0.64	1	7	7	7	5	7	6	2	0	/	10	2	1	0	1	/	/	/	1	/	1	/	/
2973	3	1	34	35	1	5	2	1	1	2	2	2	1	18	4.83	6.71	3.49	33	0.23	0.1188	138.34	1	1750	9	4601	1.02	1	11	10	11	5	9	8	6	1	/	10	2	1	0	1	/	/	/	1	/	1	/	/
2975	3	1	22	40	1	3	1	1	2	2	2	2	1	9	1.46	6.87	2.8	24	1.19	0.4937	558.13	1	2400	11	5629	1.64	1	15	8	15	5	8	5	3	0	/	15	2	1	0	1	/	/	/	1	/	1	/	/
2976	3	2	36	37	1	6	1	5	2	2	2	1	1	4	0.99	19.95	4.36	18.69	0.62	0.1978	311.24	1	2700	12	1024	0.28	1	2	2	2	2	2	2	0	0	/	9	2	1	1	2	2	1	1	1	1	1	/	/
2977	3	2	38	40	1	6	1	6	2	2	2	2	1	13	6.53	5.17	1.48	33.15	0.5	0.5983	132.06	1	2250	10	3000	0.42	1	16	13	13	5	7	2	0	0	/	14	2	1	1	2	2	1	1	1	1	1	/	/
2978	3	1	39	45	1	1	2	1	1	2	2	2	1	11	3.91	5.46	5.19	25	0.55	0.1	365.5	1	2475	9	2015	1.18	2	11	10	11	10	10	10	8	3	/	9	2	1	1	2	1	1	1	2	1	2	/	/
2979	3	1	28	31	1	2	2	5	2	2	2	2	1	6	2.19	7.5	4.64	25	1.27	0.36	157	1	2250	10	1903	0.99	1	11	10	11	9	9	9	7	3	/	14	2	1	1	2	1	1	1	2	1	2	/	/
2980	3	1	26	43	1	1	2	1	2	2	2	2	1	15	4.67	5.9	3.64	39.86	0.41	0.584	/	1	1375	9	3593.1	1.99	2	22	21	21	13	18	13	11	2	/	9	2	1	0	1	/	/	/	1	/	1	/	/
2981	3	2	27	32	1	5	2	1	2	2	2	2	1	20	6.12	8.73	6.02	38	0.78	0.36	375	1	1575	8	4826	0.8	1	20	16	16	10	11	10	8	4	/	9	2	1	0	1	/	/	/	1	/	1	/	/
2982	3	1	27	25	1	2	2	1	2	2	2	2	1	10	0.21	9.52	4.02	26	0.34	0.0578	456.02	1	2475	11	3029	1.27	1	6	6	6	4	3	3	1	1	/	11	2	1	0	1	/	/	/	1	/	1	/	/
2985	3	1	36	36	1	1	2	5	2	2	2	2	1	17	6.16	6.79	3.84	22	0.29	0.2	179.12	1	1175	8	4854	0.87	1	15	12	15	8	11	8	6	6	/	11	2	1	0	1	/	/	/	1	/	1	/	/
2987	3	1	31	35	1	1	2	1	2	2	2	2	3	7	2.53	8.06	4.92	45.05	0.34	0.2148	323.83	1	1825	9	3279.41	0.72	1	14	13	14	9	12	11	7	3	/	8	2	1	1	2	1	1	1	2	1	2	/	/
2988	3	1	27	28	1	2	1	1	2	2	2	2	1	8	7.96	8.27	4.97	28	0.64	0.37	362	1	2225	10	5133	1.81	1	12	10	12	10	10	10	8	4	/	21	2	1	1	2	1	1	1	2	1	2	/	/
2989	3	2	32	40	1	10	1	1	2	2	2	2	3	10	2.78	5.2	3.95	17.21	0.63	0.3146	278.58	1	1375	9	2249.83	0.69	1	7	6	6	4	6	5	1	0	/	9	2	1	1	2	2	1	1	1	1	1	/	/
2991	3	1	25	29	1	4	1	1	2	2	2	2	1	12	3.14	7.86	3.08	31	0.53	0.1895	401.54	1	1975	10	4723	0.75	1	18	14	18	3	14	11	9	4	/	8	2	1	0	1	/	/	/	1	/	1	/	/
2992	3	1	41	43	1	7	2	1	2	2	2	2	1	7	1.05	8.28	2.46	44	0.83	0.2028	297.32	1	2250	10	4941	1.16	1	12	11	12	10	10	10	8	0	/	9	2	1	0	1	/	/	/	1	/	1	/	/
2993	3	1	32	38	1	5	1	1	2	2	2	2	1	13	2.31	5.83	3.3	84	0.12	0.336	183.93	1	2225	9	4077	1.3	1	10	10	10	3	6	3	1	0	/	10	2	1	0	1	/	/	/	1	/	1	/	/
2994	3	2	25	33	1	4	2	1	2	2	2	2	1	15	2.97	6.68	4.5	35	0.44	0.2698	230	1	2025	10	3321	0.96	1	4	4	4	4	3	3	1	0	/	13	2	1	0	1	/	/	/	1	/	1	/	/
2995	3	1	32	48	1	5	1	5	2	2	2	2	1	10	2.38	7.06	3.2	46	0.55	0.3626	114.2	1	2250	10	7577	0.76	1	8	8	8	7	8	8	6	1	/	8	2	2	0	1	/	/	/	1	/	1	/	/
3000	3	1	30	30	1	1	1	5	2	2	2	2	2	14	5.15	5.76	5.61	67	1.01	0.2552	401.97	1	1325	9	4419	1	1	10	9	10	6	8	7	5	1	/	9	2	1	1	2	1	1	1	2	1	2	/	/
3001	3	1	27	32	1	8	2	1	2	2	2	2	1	4	2.17	5.3	4.03	66	0.42	0.32	553	1	2525	9	2126	1.14	1	11	11	11	8	11	7	5	3	/	13	2	1	1	2	1	1	1	2	1	2	/	/
3002	3	1	29	33	1	4	2	3	1	2	2	2	1	15	3.77	8.21	4.24	61	0.8	0.3579	192.15	1	2175	11	5142.5	1.43	2	19	13	19	11	13	11	9	9	/	8	2	1	1	2	2	1	1	1	1	1	/	/
3004	3	1	33	33	1	12	2	1	2	2	2	2	1	8	2.16	8.74	3.89	39	0.93	0.4035	145.48	1	2775	10	3984	1.36	1	14	13	14	10	11	9	7	3	/	9	2	1	0	1	/	/	/	1	/	1	/	/
3005	3	1	34	36	1	1	2	1	2	1	2	2	1	7	2.18	8.74	4.86	33	0.36	0.1	305	1	1975	8	2349	0.31	1	6	4	6	3	4	3	0	0	/	10	2	1	2	2	1	1	2	2	1	2	/	/
3006	3	1	33	42	1	13	1	1	2	2	2	2	1	4	1.85	11.58	4.71	27	0.58	0.1807	607.17	1	2025	9	1501	0.4	1	5	5	5	3	3	3	1	0	/	11	2	1	2	2	1	1	2	2	1	2	/	/
3008	3	1	26	27	1	3	1	1	2	2	2	1	1	13	3.54	6.57	5.67	33	0.89	0.169	314.34	1	1775	9	4854	1.54	1	12	10	12	9	9	9	7	4	/	7	2	1	0	1	/	/	/	1	/	1	/	/
3010	3	2	32	31	1	7	1	4	2	2	2	2	1	12	6.51	7.94	3.33	39	0.64	0.2937	441.76	1	1575	8	4854	1.16	1	16	12	12	12	12	12	12	6	/	10	2	2	2	2	1	1	2	2	1	2	/	/
3011	3	1	26	26	1	1	2	1	2	2	2	2	1	15	4.69	2.5	2.97	109.3	2.1	0.258	647.51	1	1950	10	3291.13	0.82	2	22	21	22	17	18	15	13	8	/	8	2	1	1	2	1	1	1	2	1	2	/	/
3014	3	1	34	41	1	6	2	5	2	2	2	2	3	13	5.1	5.8	5.08	25	1.79	0.95	/	1	2825	10	4181	4.81	1	10	8	10	5	8	6	4	0	/	7	2	1	0	1	/	/	/	1	/	1	/	/
3017	3	1	32	34	1	1	1	1	2	2	2	2	1	6	0.9	7.33	2.29	62	0.55	0.315	506.28	1	2925	13	2013	1.01	1	2	2	2	2	2	2	0	0	/	10	2	1	1	2	1	1	1	2	1	2	/	/
3018	3	1	27	28	1	2	2	5	2	2	2	2	2	8	4.9	7.67	4.87	37	1.77	0.3616	553.22	1	1775	9	4270	1.44	1	11	9	11	3	9	3	1	0	/	10	2	1	1	2	1	1	1	2	1	2	/	/
3019	3	1	32	33	1	10	2	1	2	2	2	2	1	14	5.72	9.91	40.42	63	1.08	0.2509	187.08	1	2475	11	3978	0.84	1	9	7	9	4	4	4	2	1	/	9	2	1	0	1	/	/	/	1	/	1	/	/
3022	3	1	29	32	1	1	2	1	2	2	2	2	1	15	9.29	6.38	3.27	26	0.29	0.2095	206.77	1	1350	9	1789	0.89	1	7	7	7	7	7	7	3	2	/	14	2	1	2	2	1	1	2	2	1	2	/	/
3024	3	1	28	28	1	5	2	1	2	2	2	2	1	14	5.35	5.26	2.85	45	0.18	0.1736	225.52	1	1975	10	5753	1.24	1	20	19	20	16	17	16	16	3	/	9	2	2	1	2	2	1	1	1	1	1	/	/
3025	3	1	36	36	1	2	1	1	2	2	2	2	1	4	1.04	11.49	5.29	65	0.86	0.297	370.68	1	2475	11	1828	0.87	1	4	1	4	1	1	0	0	0	/	11	1	1	0	1	/	/	/	1	/	1	/	/
3026	3	2	24	34	1	4	1	1	2	2	2	2	1	12	4.56	5	2.95	38	2.9	0.21	494	1	1175	8	1135	0.47	1	5	3	3	3	3	3	1	1	/	13	2	1	0	1	/	/	/	1	/	1	/	/
3028	3	1	29	32	1	7	1	1	2	2	2	2	2	14	2.66	9.26	7.37	26	0.44	0.2451	293.23	1	3150	11	4120	1.97	1	8	8	8	6	6	5	3	1	/	10	2	1	1	2	1	1	1	2	1	2	/	/
3029	3	1	32	38	1	4	2	6	2	2	2	2	3	7	1.29	9.91	3.44	40.89	0.61	0.149	568.77	1	2800	10	1505.24	0.95	1	9	8	9	4	7	7	5	1	/	10	2	1	0	1	/	/	/	1	/	1	/	/
3031	3	1	40	40	1	10	1	5	2	2	2	2	1	11	4.5	6.32	6.21	34	0.42	0.2405	284.37	1	2950	10	4442	1.44	1	13	12	13	3	12	4	2	0	/	11	2	1	0	1	/	/	/	1	/	1	/	/
3033	3	1	27	33	1	7	1	1	2	2	2	2	1	20	5.05	4.85	3.2	20	0.68	0.478	269.99	1	1350	9	4854	1.88	1	21	18	21	17	17	17	17	7	/	9	2	2	0	1	/	/	/	1	/	1	/	/
3034	3	1	25	29	1	10	2	1	2	1	2	2	1	12	2.15	5.43	3.17	36	1.53	0.2872	409.93	1	1600	9	3261	1.58	1	6	5	6	3	4	3	1	1	/	9	2	1	1	2	1	1	1	2	1	2	/	/
3035	3	2	33	37	1	6	2	1	2	2	2	2	3	7	0.65	11.86	3.67	84	0.89	0.2166	383.73	1	2025	9	2421	1.14	1	6	5	5	2	3	0	0	0	/	12	2	1	0	1	/	/	/	1	/	1	/	/
3036	3	1	29	29	1	7	1	1	2	2	2	2	1	16	4.77	9.25	4.13	42	0.61	0.3956	235.85	1	2525	10	5157	2.26	1	15	15	15	13	8	4	2	0	/	11	2	1	0	1	/	/	/	1	/	1	/	/
3037	3	1	32	33	1	8	1	5	2	2	2	2	3	22	8.73	7.93	10.63	41	0.4	0.6249	663.1	1	3200	11	3777	0.82	1	5	5	5	4	3	3	1	1	/	10	2	1	1	2	2	1	1	1	1	1	/	/
3038	3	1	32	38	1	7	1	3	2	2	2	2	1	7	4.88	7.83	4.22	52	0.68	0.1635	206	1	2950	10	7110	1.42	1	17	13	17	12	13	13	11	5	/	10	2	1	2	2	1	1	2	2	1	2	/	/
3040	3	1	34	34	1	1	2	1	2	2	2	2	3	8	1.63	6.62	4.57	31	0.64	0.2725	488.67	1	1800	8	2132	0.36	1	5	5	5	5	5	5	3	1	/	8	2	1	0	1	/	/	/	1	/	1	/	/
3041	3	1	35	37	1	2	1	3	2	2	2	2	1	7	3.16	8.28	3.25	52	0.79	0.1	237.84	1	3300	11	4017	1.14	1	7	7	7	5	7	4	2	0	/	9	2	1	0	1	/	/	/	1	/	1	/	/
3043	3	1	29	33	1	5	2	1	2	2	2	2	1	25	8.89	6.09	4.72	41	0.42	0.2405	355.64	1	1525	10	9006	0.85	1	16	15	16	6	13	7	5	1	/	10	2	1	0	1	/	/	/	1	/	1	/	/
3044	3	1	31	33	1	4	1	3	2	2	2	2	1	10	3.2	6	2.63	32	0.58	0.2775	230.51	1	2850	10	1994	0.61	1	12	12	12	10	10	10	8	6	/	10	2	1	0	1	/	/	/	1	/	1	/	/
3046	3	1	27	31	1	1	2	1	2	2	2	2	2	11	4.32	4.6	1.73	37	0.44	0.34	170	1	1775	9	3838	1.15	1	15	11	15	6	8	6	4	0	/	12	2	1	2	2	1	1	2	2	1	2	/	/
3048	3	1	30	30	1	2	2	1	2	2	2	2	1	8	3.64	6.36	1.67	20	0.18	0.2433	86.32	1	2475	11	3586	1.78	1	11	11	11	6	10	7	7	2	/	9	2	2	1	2	1	1	1	2	1	2	/	/
3049	3	1	28	36	1	5	1	1	2	2	2	2	1	11	1.2	4.56	4.35	88	0.43	0.4485	180.35	1	3300	11	5061	1.25	1	13	9	13	7	8	6	4	1	/	10	2	1	1	2	1	1	1	2	1	2	/	/
3050	3	1	32	33	1	1	2	2	1	2	2	2	1	9	1.81	9.27	1.9	43	0.34	0.5219	292.59	1	3825	13	2586	1.49	1	11	10	11	6	9	7	5	2	/	5	2	1	0	1	/	/	/	1	/	1	/	/
3051	3	1	28	29	1	3	2	2	2	2	2	2	1	25	8.04	6.98	5.89	35	1.83	0.8	528	1	1375	9	5770	1.71	1	7	5	7	4	5	4	2	1	/	9	2	1	0	1	/	/	/	1	/	1	/	/
3052	3	1	26	30	1	8	1	1	2	2	2	2	3	5	2.59	6.75	3.14	38	1.29	0.3114	196.33	1	3300	11	4558	1.3	1	24	19	24	4	19	9	7	2	/	10	2	1	0	1	/	/	/	1	/	1	/	/
3054	3	1	26	30	1	5	1	1	2	2	2	2	3	20	16.14	8.63	4.59	27.68	0.5	0.5212	370.4	1	2400	12	3000	0.77	1	12	9	12	9	9	9	7	1	/	14	2	1	0	1	/	/	/	1	/	1	/	/
3055	3	1	31	31	1	1	2	5	1	2	2	2	3	15	2.96	7.56	6.52	63	1.32	0.4792	225.12	1	2700	12	3100	1.04	1	8	8	8	6	6	6	2	1	/	11	2	1	1	2	2	1	1	1	1	1	/	/
3056	3	1	29	28	1	6	1	5	2	2	2	2	1	7	2.82	6.7	2.95	61	0.59	0.29	888.94	1	2250	10	/	/	1	10	8	8	3	4	3	0	0	/	10	2	1	1	2	1	1	1	2	1	2	/	/
3057	3	1	30	39	1	9	2	1	2	2	2	2	2	14	2.88	6.35	5.67	54	0.53	0.1862	222.04	1	2150	11	5803	1.33	1	13	11	13	8	11	8	6	3	/	11	2	1	2	2	1	1	2	2	1	2	/	/
3059	3	1	39	34	1	3	2	1	1	2	2	2	1	10	3.89	8.32	4.41	42	0.42	0.339	173.85	1	2475	10	7271	2.64	1	13	10	13	6	9	6	4	2	/	10	2	1	0	1	/	/	/	1	/	1	/	/
3061	3	1	28	31	1	1	2	1	1	1	2	2	1	27	13.71	6.63	10.95	23	0.35	0.5165	140.81	1	1475	10	5091	1.02	1	16	14	16	8	14	12	10	6	/	13	2	1	2	2	1	1	2	2	1	2	/	/
3062	3	1	32	28	1	1	2	1	2	2	2	2	1	18	3.88	6.45	4.21	49	0.36	0.524	114	1	1925	10	9394	1.64	1	17	16	17	11	8	6	4	1	/	9	2	1	0	1	/	/	/	1	/	1	/	/
3066	3	1	42	44	1	1	2	1	1	2	2	2	1	12	1.72	7.35	4.21	26.34	2.1	0.1	403.91	1	2250	10	1485.93	0.89	1	7	5	7	4	5	4	0	0	/	10	2	1	0	1	/	/	/	1	/	1	/	/
3067	3	1	35	39	1	3	2	1	1	2	2	2	3	11	2.36	7.15	5.76	32	0.48	0.28	307	1	3450	12	3578	1.18	1	9	8	9	5	6	5	3	0	/	9	2	1	1	2	1	1	1	2	1	2	/	/
3068	3	1	27	25	1	3	1	1	2	2	2	1	1	9	4.38	4.62	3.82	34	0.88	0.1992	224.3	1	1975	10	4424	1.41	1	15	11	15	9	9	9	7	5	/	8	2	1	2	2	1	1	2	2	1	2	/	/
3070	3	1	25	27	1	4	1	1	2	2	2	2	1	20	3.59	4.34	8.95	88.51	1.6	0.2852	275.62	1	1575	10	3729.8	1.54	2	25	19	25	15	19	17	11	4	/	12	2	1	0	1	/	/	/	1	/	1	/	/
3071	3	1	31	41	1	2	2	1	2	2	2	2	1	6	2.09	8.65	3.33	49	0.45	0.2599	159.98	1	1575	8	2734	1.23	1	11	9	11	6	7	7	5	3	/	13	2	1	0	1	/	/	/	1	/	1	/	/
3072	3	1	33	36	1	7	1	1	2	2	2	2	3	18	7.61	5.89	3.56	34	0.67	0.4075	146.79	1	1825	9	3952	1.38	1	17	15	17	13	14	12	10	8	/	16	2	1	0	1	/	/	/	1	/	1	/	/
3074	3	1	38	38	1	3	2	1	2	2	2	2	1	10	2.13	6.69	3.49	48	0.72	0.3064	289.92	1	2700	11	2726	1.29	1	6	6	6	6	6	6	4	0	/	13	2	1	1	2	1	1	1	2	1	2	/	/
3075	3	1	27	32	1	3	2	1	1	2	2	2	1	18	7.38	5.11	2.5	20	0.24	0.1	137.21	1	2200	9	5168	1.08	1	18	18	18	16	16	16	14	7	/	8	2	1	0	1	/	/	/	1	/	1	/	/
3078	3	1	31	33	1	2	1	3	2	2	2	2	1	6	2.23	7.01	4.87	38	0.53	0.3544	339.92	1	3600	12	2913	1.02	1	8	8	8	5	8	6	4	1	/	13	2	1	0	1	/	/	/	1	/	1	/	/
3079	3	1	39	27	1	3	2	5	2	2	2	2	1	3	0.5	6.97	1.75	50	0.61	0.1	218.67	1	2700	12	3314	1.07	1	6	6	6	3	4	2	0	0	/	10	2	1	1	2	2	1	1	1	1	1	/	/
3080	3	1	32	27	1	1	2	1	2	2	2	2	1	15	5.77	7.03	2.22	44.33	0.74	0.3865	196.86	1	1525	10	4809.14	1.5	2	18	17	18	11	15	12	10	8	/	10	2	1	2	2	2	1	2	1	1	1	/	/
3081	3	1	26	35	1	5	1	1	2	2	2	2	1	11	2.64	6.7	3.2	35	0.57	0.4476	154.88	1	1300	9	5802	1.2	1	18	16	18	12	12	11	9	6	/	7	2	1	2	2	1	1	2	2	1	2	/	/
3084	3	1	31	35	1	7	1	1	2	2	2	2	1	17	7.19	6.18	3.38	20	1.53	0.23	76	1	1775	9	4706	2.04	1	22	20	22	19	19	17	16	2	/	11	1	1	0	1	/	/	/	1	/	1	/	/
3085	3	2	30	31	1	5	1	4	2	2	2	2	3	11	5.68	6.12	4.37	45	0.83	0.2067	337.87	1	1200	8	4010	1.12	1	17	12	12	6	10	5	3	1	/	10	2	1	0	1	/	/	/	1	/	1	/	/
3086	3	1	25	26	1	1	2	1	1	2	2	2	3	7	0.58	8.27	4.76	23	0.51	0.2151	167.88	1	2025	9	2116	0.97	1	5	4	5	1	4	4	2	2	/	10	2	1	1	2	1	1	1	2	1	2	/	/
3088	3	2	33	32	1	5	1	2	2	2	2	2	3	18	8.92	5.78	8.92	40	0.72	0.4605	255.18	1	2000	11	3837	1.18	1	6	3	3	3	3	3	1	0	/	10	2	1	0	1	/	/	/	1	/	1	/	/
3091	3	1	30	29	1	3	2	4	2	2	2	2	1	9	0.78	14.78	3.29	59	0.13	0.1386	164.94	1	2250	10	1187	0.38	1	1	1	1	1	1	1	0	0	/	6	1	1	0	1	/	/	/	1	/	1	/	/
3093	3	1	25	29	2	5	1	1	2	2	2	2	3	26	2.13	5.85	3.49	21	0.8	0.3482	294	1	1575	8	4705	1.06	1	22	21	22	12	13	8	6	4	/	8	2	1	0	1	/	/	/	1	/	1	/	/
3094	3	2	30	30	1	3	1	4	2	2	2	2	1	21	7.56	7.28	6.38	45	0.95	0.275	307	1	2225	9	4854	1.64	1	16	13	13	3	5	3	1	1	/	14	2	1	0	1	/	/	/	1	/	1	/	/
3096	3	1	34	39	1	2	2	5	2	2	2	2	3	14	1.34	7.22	4.39	37	0.48	0.7913	207.98	1	2700	10	1267	0.83	1	3	3	3	3	3	3	1	1	/	9	2	1	0	1	/	/	/	1	/	1	/	/
3097	3	1	38	44	1	10	2	5	2	2	2	2	1	4	1.36	11.16	4.33	45	1.99	0.2629	369.74	1	2475	11	6676	1.49	1	10	8	10	6	8	6	3	3	/	10	2	1	0	1	/	/	/	1	/	1	/	/
3099	3	1	32	35	1	8	1	1	2	2	2	2	2	20	6.28	6.59	5.48	58	0.56	0.25	251	1	2475	11	4869	1.46	1	20	17	20	14	15	14	14	9	/	8	2	2	0	1	/	/	/	1	/	1	/	/
3100	3	1	23	26	1	3	1	1	2	2	2	2	2	23	5.64	7.04	4	39	0.81	0.4052	168.02	1	1350	9	5204	0.95	1	12	11	12	9	10	9	7	4	/	12	2	2	1	2	1	1	1	2	1	2	/	/
3101	3	1	24	29	1	1	1	1	2	2	2	2	3	30	9.79	6.77	14.93	42.65	0.86	0.7586	123.06	1	1950	12	3439	1	1	10	10	10	4	10	9	7	4	/	9	2	1	1	2	1	1	1	2	1	2	/	/
3102	3	2	28	28	1	6	1	4	2	2	2	2	1	9	3.31	7.09	3.31	45	0.39	0.3421	211.07	1	2775	10	3679	1.1	1	13	13	13	13	13	13	11	3	/	11	2	1	1	2	1	1	1	2	1	2	/	/
3103	3	1	42	48	1	1	2	1	2	2	2	2	2	7	2.62	9.87	7.02	44	1.22	0.9692	473.41	1	3600	12	4118	0.95	1	14	14	14	13	11	10	8	3	/	8	2	1	1	2	2	1	1	1	1	1	/	/
3104	3	1	30	34	1	4	2	1	2	2	2	2	1	20	4.04	8.69	3.36	55	0.45	0.2692	198.99	1	1500	10	4186	1.08	1	3	3	3	2	2	0	0	0	/	12	2	1	0	1	/	/	/	1	/	1	/	/
3105	3	1	35	39	1	2	1	1	2	2	2	2	1	13	1.83	7.85	2.29	28.5	1.19	0.55	623.93	1	2025	9	1011.95	0.56	1	2	2	2	2	2	0	0	0	/	15	2	1	0	1	/	/	/	1	/	1	/	/
3107	3	1	23	31	1	4	2	1	2	2	2	2	2	17	3.48	6.75	2.59	43	1.07	0.5038	240.14	1	2250	10	2634	0.74	1	10	9	10	8	9	8	6	5	/	8	2	1	1	2	1	1	1	2	1	2	/	/
3109	3	1	29	36	1	2	2	1	2	2	2	2	2	10	4.21	10.9	5.13	103	1.5	0.4176	130.21	1	3075	11	2891	2.11	1	9	9	9	5	7	4	2	0	/	8	2	1	0	1	/	/	/	1	/	1	/	/
3110	3	1	27	25	1	1	2	1	1	2	2	2	1	16	6.76	6.02	6.45	36	0.77	0.24	424.24	1	1650	11	4854	0.95	1	15	14	15	13	14	14	10	9	/	13	2	1	2	2	1	1	2	2	1	2	/	/
3113	3	1	30	32	1	12	2	1	2	2	2	2	1	7	1.68	6.52	2.93	78	0.18	0.1609	258.36	1	2250	10	4613	0.67	1	9	9	9	7	8	8	6	3	/	10	2	1	0	1	/	/	/	1	/	1	/	/
3116	3	1	33	33	1	5	2	2	2	2	2	2	1	25	/	8.17	15.03	50.75	1.65	0.3106	113.13	1	1650	11	4528.99	0.98	1	14	13	14	4	13	9	7	4	/	8	2	1	0	1	/	/	/	1	/	1	/	/
3117	3	1	33	37	1	9	2	1	2	2	2	2	1	13	9.07	6.88	7.19	48	0.28	0.1675	402	1	1500	10	6167	0.55	1	14	11	14	8	9	7	5	4	/	9	2	1	0	1	/	/	/	1	/	1	/	/
3118	3	1	30	36	1	6	2	5	1	2	2	2	3	12	2.75	6.25	2.73	25	1.04	0.3424	363.73	1	2475	11	3056	1.72	1	17	17	17	9	16	13	11	7	/	9	2	1	0	1	/	/	/	1	/	1	/	/
3119	3	1	36	40	1	1	2	1	2	2	2	2	1	3	2.81	7.08	5.01	51	0.88	0.2206	298.99	1	3300	11	4307	3.4	1	8	8	8	6	6	6	4	3	/	12	2	1	0	1	/	/	/	1	/	1	/	/
3121	3	1	27	33	1	4	1	1	2	2	2	2	3	14	11.1	6.07	2.88	43	0.55	0.65	245	1	1400	7	2096	0.71	1	13	13	13	11	11	10	6	6	/	8	2	1	1	2	1	1	1	2	2	1	/	/
3124	3	1	36	40	1	16	2	1	2	2	2	2	1	8	4.88	9.55	2.9	33	0.79	0.2034	357.72	1	3000	10	4322	1.58	1	10	10	10	8	8	8	6	1	/	10	2	1	0	1	/	/	/	1	/	1	/	/
3125	3	2	26	28	1	3	2	4	2	2	2	2	1	18	2.32	6.38	5.29	35	1.71	0.4921	415.79	1	1200	8	4854	1.38	1	17	15	15	11	13	12	10	3	/	10	2	1	0	1	/	/	/	1	/	1	/	/
3127	3	1	30	34	1	7	2	3	1	2	2	2	3	2	5.47	/	2.62	169	0.47	0.2006	133.53	1	1800	8	665	0.58	1	7	5	7	5	5	5	3	1	/	9	2	1	2	2	1	1	2	2	1	2	/	/
3129	3	1	40	45	1	6	2	1	2	2	2	2	3	6	1.06	12.9	4.92	20	0.39	0.1	438.51	1	2700	12	3843	0.53	1	14	14	14	5	10	8	4	0	/	8	2	1	0	1	/	/	/	1	/	1	/	/
3131	3	1	30	39	1	2	2	6	2	2	2	2	2	16	3.63	8.08	7.33	49.26	0.59	0.1782	244.04	1	2175	11	3776.51	1.51	1	10	7	10	7	7	7	5	4	/	10	2	1	1	2	1	1	1	2	1	2	/	/
3132	3	1	29	31	1	1	2	1	2	2	2	2	1	15	8.58	6.7	4.28	30	0.44	0.1	327	1	1200	8	7592	1.7	1	16	12	16	6	12	12	10	2	/	8	2	1	0	1	/	/	/	1	/	1	/	/
3133	3	1	37	42	1	2	2	1	2	2	2	2	1	13	5.96	9.43	6.25	35.33	0.42	0.406	351.76	1	1725	9	4180.43	0.6	2	17	17	17	14	14	11	9	6	/	11	2	1	0	1	/	/	/	1	/	1	/	/
3134	3	1	30	31	1	2	2	1	2	2	2	2	3	6	1.27	7.22	3.53	33	0.22	0.2132	365.58	1	2025	9	2110	0.96	1	16	14	16	12	14	11	9	6	/	13	2	1	1	2	2	1	1	1	1	1	/	/
3136	3	1	30	35	1	6	1	1	2	2	2	2	1	18	12.83	2.57	8.09	142.05	2.1	0.22	506.3	1	1950	10	6454.07	1.46	2	15	10	15	8	10	10	6	5	/	13	2	1	1	2	1	1	1	2	1	2	/	/
3137	3	1	36	39	1	3	2	1	2	2	2	2	1	13	7.1	6.55	6.98	20	0.09	0.1	368.02	1	1950	9	3210	0.22	2	15	13	15	11	9	8	6	3	/	11	2	1	1	2	1	1	1	2	1	2	/	/
3138	3	1	29	34	1	1	2	1	2	2	2	2	1	9	3.75	6.34	7.04	27	0.53	0.2341	264.59	1	1800	8	3431	1.14	1	16	15	16	13	12	11	9	5	/	9	2	1	0	1	/	/	/	1	/	1	/	/
3140	3	1	31	37	1	4	2	1	2	2	2	2	1	20	5.89	6.76	3.46	43	0.54	0.2166	256.64	1	1500	10	7082	0.94	1	15	12	15	10	10	10	10	3	/	8	1	2	1	2	2	1	1	1	1	1	/	/
3141	3	1	33	35	1	10	2	1	2	2	2	2	1	9	8.9	8.55	5.67	48	0.3	0.46	185	1	1800	8	5102	0.72	1	20	19	20	12	18	13	11	5	/	6	2	1	1	2	1	1	1	2	1	2	/	/
3142	3	1	26	33	1	3	1	1	2	2	2	2	3	37	8.5	4.69	2.39	19.94	0.5	0.4535	212.36	1	1500	10	2416.6	0.3	1	8	7	8	1	7	0	0	0	/	10	2	1	0	1	/	/	/	1	/	1	/	/
3143	3	1	30	36	1	9	1	1	2	2	2	2	1	10	3.78	6.12	4.22	41	0.91	0.394	279	1	2250	10	4408	1.36	1	11	9	11	1	8	7	5	5	/	13	2	1	0	1	/	/	/	1	/	1	/	/
3144	3	1	24	23	1	1	2	1	1	2	2	2	1	17	3.78	9.17	5	44	0.79	0.6082	415	1	2250	10	3971	1.43	1	22	18	22	12	14	14	14	13	/	11	2	2	0	1	/	/	/	1	/	1	/	/
3145	3	1	34	46	1	1	2	1	2	2	2	2	1	4	1.46	8.55	7.34	65	0.49	0.3312	323.17	1	3000	10	3616	1.18	1	6	6	6	5	6	5	3	3	/	9	2	1	1	2	1	1	1	2	1	2	/	/
3146	3	1	38	40	1	6	2	1	2	2	2	2	1	7	2.44	10.09	9.72	42	0.4	0.3756	230.97	1	2475	11	2683	0.57	1	6	6	6	6	6	6	4	0	/	7	2	1	2	2	1	1	2	2	1	2	/	/
3147	3	1	24	27	1	4	2	1	2	2	2	2	1	8	4.05	6.88	3.4	60	0.16	0.63	336	1	2025	9	1948	0.66	1	7	7	7	4	6	3	1	0	/	9	2	1	2	2	1	1	2	2	1	2	/	/
3148	3	1	27	32	1	2	2	1	2	2	2	2	1	10	2.95	8.69	3.78	28.93	0.61	0.3397	119.81	1	1725	9	1269.38	0.79	1	3	3	3	2	3	2	0	0	/	7	2	1	0	1	/	/	/	1	/	1	/	/
3149	3	1	39	41	1	18	2	1	1	2	2	2	3	11	3.91	6.91	3.22	62	0.62	0.2298	298.5	1	3375	12	3176	1.31	1	8	7	8	6	6	6	4	2	/	9	2	1	0	1	/	/	/	1	/	1	/	/
3150	3	1	35	35	1	12	2	1	2	1	2	2	3	13	5.11	6.51	3.52	77	0.25	0.28	297	1	2475	11	5659	1.29	1	11	8	11	6	8	6	4	1	/	12	2	1	1	2	2	1	1	1	1	1	/	/
3151	3	1	31	42	1	6	2	1	2	2	2	2	1	16	4.7	6.31	4	67	1.03	0.2604	345.65	1	1725	8	1521	0.81	1	12	11	12	7	9	9	7	3	/	8	2	1	2	2	1	1	2	2	1	2	/	/
3158	3	1	37	43	1	6	2	1	2	2	2	2	1	11	2.37	8.34	6.34	64	0.5	0.2904	228.59	1	3075	11	3838	1.69	1	11	11	11	11	11	11	9	3	/	9	2	1	0	1	/	/	/	1	/	1	/	/
3159	3	1	34	38	1	6	1	3	2	2	2	2	1	11	1.71	7.38	2.85	31	1.15	0.3564	373	1	3000	10	2959	1.43	1	5	4	5	3	3	3	1	1	/	11	2	1	0	1	/	/	/	1	/	1	/	/
3161	3	1	25	24	1	5	2	1	2	2	2	2	1	17	8.12	5.54	2.68	67	0.59	0.1975	205.94	1	1200	8	4854	1	2	9	8	9	3	6	5	3	3	/	7	2	1	2	2	1	1	2	2	1	2	/	/
3162	3	1	27	32	1	3	2	1	2	2	2	2	2	10	9.79	7.85	4.35	19.54	1.12	0.1	207.62	1	3000	11	4944.16	1.99	1	7	7	7	6	7	5	3	3	/	13	2	1	2	2	1	1	2	2	1	2	/	/
3164	3	1	30	39	1	2	1	1	2	2	2	2	1	9	5.99	5.3	7.67	75.31	0.78	0.3563	268.25	1	2775	10	4223	2.17	1	11	11	11	9	10	10	8	4	/	7	2	1	0	1	/	/	/	1	/	1	/	/
3166	3	1	27	31	1	2	2	1	2	2	2	2	3	9	0.56	5.92	1.86	27	0.73	0.1863	81.33	1	1650	9	1364	0.5	1	6	5	6	4	4	4	2	1	/	11	2	1	0	1	/	/	/	1	/	1	/	/
3167	3	1	27	30	1	3	1	4	2	2	2	2	1	18	/	6.57	9.79	85	0.76	0.4392	1044	1	1500	10	6470	1.24	1	12	10	10	3	3	3	1	0	/	13	2	1	0	1	/	/	/	1	/	1	/	/
3168	3	1	27	30	1	2	2	1	1	2	2	1	3	15	3.64	8.89	2	25.69	1.29	0.7293	334.24	1	1950	10	3599.57	0.95	2	14	12	14	7	11	8	4	3	/	12	2	1	1	2	2	1	1	1	1	1	/	/
3169	3	1	23	23	1	3	1	1	2	2	2	2	1	30	16.09	7.35	27.05	54.62	0.58	0.65	/	1	1350	9	5004.76	1.29	2	28	25	28	18	19	18	16	8	/	7	2	1	2	2	1	1	2	2	1	2	/	/
3170	3	1	30	33	1	6	1	3	2	2	2	2	1	8	1.99	7.51	4.02	70	1.47	0.3713	294.97	1	2475	9	1404	1.2	1	4	4	4	3	4	3	1	0	/	13	2	1	2	2	1	1	2	2	1	2	/	/
3173	3	1	38	33	1	13	2	1	2	2	2	2	3	3	0.95	17.85	6.9	57	1.25	0.1964	910	1	2475	11	436	0.79	1	1	1	1	1	1	1	0	0	/	13	1	1	0	1	/	/	/	1	/	1	/	/
3174	3	1	24	24	1	3	1	1	2	2	2	2	1	14	3.64	8.3	5.25	74	0.39	0.75	532	1	1200	8	1682	1.65	1	4	3	4	3	3	3	1	0	/	10	2	1	0	1	/	/	/	1	/	1	/	/
3177	3	1	27	28	1	2	1	1	2	2	2	2	2	6	0.71	9.78	5.68	47	2.25	0.2342	525.88	1	2250	10	1412	0.9	1	2	2	2	2	2	2	0	0	/	10	2	1	1	2	1	1	1	2	1	2	/	/
3179	3	1	27	28	1	4	1	1	2	2	2	2	1	12	4.52	7.64	10.42	57	0.7	0.1	210	1	1500	10	4854	2	2	12	12	12	11	10	10	8	7	/	7	2	1	0	1	/	/	/	1	/	1	/	/
3180	3	1	34	33	1	3	2	1	2	2	2	2	1	16	7.58	6.8	3.83	46	0.38	0.1	245.56	1	1800	8	2415	1.08	1	13	10	13	4	8	5	3	2	/	8	2	1	0	1	/	/	/	1	/	1	/	/
3182	3	1	36	39	1	2	2	1	2	2	2	2	1	13	0.71	10.72	6.81	50	0.73	0.2804	231.49	1	3375	12	3550	1.95	1	9	9	9	8	8	8	6	6	/	12	2	1	0	1	/	/	/	1	/	1	/	/
3183	3	1	31	32	1	6	1	1	2	2	2	2	1	8	2.6	10	2.87	59	0.97	0.27	441	1	3375	12	2394	1.86	1	6	6	6	5	5	5	3	2	/	13	2	1	0	1	/	/	/	1	/	1	/	/
3185	3	1	25	35	1	5	1	1	2	2	2	2	3	20	14.41	5.22	8.29	47	0.28	0.23	113	1	2025	10	4138	0.58	1	14	13	14	8	11	9	7	6	/	14	2	1	1	2	1	1	1	2	1	2	/	/
3186	3	2	35	38	1	17	1	4	2	2	2	2	1	7	3.03	7.33	3.43	30.83	1.02	0.4062	598.51	1	2250	10	3197	0.7	1	5	5	5	4	4	4	2	1	/	8	2	1	1	2	1	1	1	2	1	2	/	/
3187	3	1	29	29	1	1	2	1	2	2	2	2	1	10	5.24	3.8	2.44	83.9	2.28	0.3509	199.24	1	2475	11	2326	1.28	1	5	4	5	3	4	4	2	0	/	13	2	1	0	1	/	/	/	1	/	1	/	/
3188	3	1	37	41	1	12	2	1	2	2	2	2	1	11	1.78	8.31	5.18	23.33	0.92	0.1025	345.45	1	2025	9	1128.13	0.55	1	3	3	3	2	3	0	0	0	/	13	2	1	0	1	/	/	/	1	/	1	/	/
3191	3	1	30	32	1	9	1	1	2	2	2	2	3	14	8.03	7.96	2.32	39	0.97	0.3452	352.26	1	2025	9	2024	1.32	1	6	6	6	4	6	6	4	4	/	9	2	1	1	2	1	1	1	2	1	2	/	/
3193	3	2	35	36	1	12	1	4	2	2	2	2	1	9	2.26	8.29	3.52	78.45	0.26	0.2	212.33	1	2775	10	2110	1.31	1	6	6	6	5	6	5	3	0	/	11	2	1	2	2	1	1	2	2	1	2	/	/
3194	3	1	32	37	1	1	2	1	1	2	2	2	2	8	1.53	9.69	5.49	93	0.79	0.29	153	1	2775	10	833	1.56	1	3	3	3	3	3	2	0	0	/	10	2	1	1	2	1	1	1	2	1	2	/	/
3195	3	1	39	38	1	2	2	1	1	2	2	2	1	12	5.33	5.54	3.17	63	0.31	0.2616	101.84	1	3000	11	4859	1.02	1	14	14	14	8	10	10	8	4	/	7	2	1	1	2	2	1	1	1	1	1	/	/
3196	3	2	39	41	2	10	1	5	2	2	2	2	1	5	1.26	5.8	3.29	42	0.56	0.3328	204.86	1	2025	9	2447	1.25	1	9	7	7	5	6	5	3	1	/	7	2	1	0	1	/	/	/	1	/	1	/	/
3197	3	1	31	31	1	1	1	1	2	2	2	2	1	7	2.59	7.81	7.56	41.63	2.06	0.1382	538.14	1	1725	9	1881.46	0.66	1	5	4	5	4	4	4	2	0	/	14	2	1	0	1	/	/	/	1	/	1	/	/
3199	3	1	30	32	1	1	2	1	2	2	2	2	2	6	2.74	8.82	6.92	18	1.36	0.1572	363.92	1	1350	9	1978.66	0.99	1	6	3	6	2	3	0	0	0	/	10	2	1	1	2	1	1	1	2	2	1	/	/
3204	3	1	29	34	1	4	1	1	2	2	2	2	1	13	4.22	8	5.73	27	0.44	0.2033	255	1	1575	7	4857	0.99	1	10	9	10	9	9	9	9	7	/	7	2	2	2	2	1	1	2	2	1	2	/	/
3206	3	1	38	37	1	5	2	4	2	2	2	2	3	9	3.29	7.13	3.95	70	0.23	0.2872	196.75	1	2475	11	4531	1.3	1	10	10	10	8	8	8	6	2	/	9	2	1	0	1	/	/	/	1	/	1	/	/
3207	3	2	28	33	1	3	1	4	2	2	2	2	1	24	9.96	7.17	7.15	73	0.5	0.2932	359.4	1	2025	9	6726	1.98	1	17	15	15	12	13	12	10	3	/	10	2	1	0	1	/	/	/	1	/	1	/	/
3210	3	1	32	31	1	2	2	1	2	2	2	2	1	11	2.95	10.14	2.59	41	0.72	0.1503	199.45	1	3900	13	4309	1.58	1	11	10	11	7	8	8	6	5	/	14	2	1	0	1	/	/	/	1	/	1	/	/
3211	3	1	31	33	1	3	1	3	2	2	2	2	1	13	2.53	8.76	5.32	44	0.29	0.1	365.91	1	1800	8	3504	0.83	2	9	9	9	9	9	9	7	3	/	7	2	1	1	2	1	1	1	2	1	2	/	/
3212	3	2	29	29	1	3	1	3	2	2	2	2	1	6	1.88	10.05	8.48	20	0.87	0.14	300	1	2700	9	2478	1.68	1	7	6	6	5	6	6	4	3	/	8	2	1	0	1	/	/	/	1	/	1	/	/
3213	3	1	33	34	1	5	2	1	2	2	2	2	2	14	10.28	6.65	3.45	44	0.55	0.2513	255.82	1	2250	10	4007	1.22	1	16	16	16	6	16	12	10	4	/	8	2	1	0	1	/	/	/	1	/	1	/	/
3215	3	1	29	28	1	3	2	1	2	2	2	2	3	40	7.9	8.03	7.91	44	0.74	0.491	375.13	1	1800	10	2293	0.9	1	12	10	12	9	10	9	7	2	/	12	2	1	0	1	/	/	/	1	/	1	/	/
3216	3	1	26	31	1	5	2	5	2	2	2	2	1	20	2.87	10.6	53.59	221	0.92	0.27	320	1	2025	10	3643	1.87	1	19	16	19	12	14	9	7	5	/	13	2	1	0	1	/	/	/	1	/	1	/	/
3219	3	1	30	31	1	1	1	1	2	2	2	2	1	16	5.38	8.28	2.61	66	0.44	0.1778	336.58	1	2250	12	9708	1.15	1	18	14	18	6	9	6	6	2	/	11	2	2	1	2	1	1	1	2	1	2	/	/
3220	3	1	24	27	1	4	1	5	2	2	2	2	3	23	12.38	5.32	1.31	46	0.23	0.1	69	1	1200	8	3389	1.7	1	12	11	12	9	11	9	7	4	/	14	2	1	1	2	1	1	1	2	1	2	/	/
3221	3	1	28	34	1	4	2	4	2	2	2	2	2	6	0.71	8.29	2.06	88	0.69	0.3367	637.83	1	2025	9	2224	1.4	1	7	6	6	2	6	0	0	0	/	8	2	1	0	1	/	/	/	1	/	1	/	/
3223	3	1	32	36	1	2	2	1	2	2	2	2	1	11	6.65	7.71	6.49	66	0.87	0.2218	166.35	1	1350	9	3481	1.3	1	9	6	9	4	6	4	2	1	/	6	2	1	0	1	/	/	/	1	/	1	/	/
3224	3	1	23	24	1	2	2	1	2	2	2	2	1	11	2.84	6.34	2.59	47	0.51	0.7045	241.8	1	1200	8	1321	0.74	1	7	5	7	3	4	3	1	1	/	10	2	1	1	2	2	1	1	1	1	1	/	/
3225	3	1	31	32	1	3	1	1	2	2	2	2	1	4	1.31	9.2	4.48	39	0.82	0.2055	232.04	1	3300	11	1310	0.81	1	8	6	8	4	5	4	2	1	/	13	2	1	2	2	1	1	2	2	1	2	/	/
3226	3	1	34	33	1	3	1	4	2	2	2	2	1	21	2.64	6.69	2.64	45	0.27	0.1	273.91	1	2700	10	2950	1.74	2	7	6	7	5	5	5	3	1	/	10	2	1	2	2	1	1	2	2	1	2	/	/
3227	3	1	26	28	1	5	1	1	2	2	2	2	3	15	6.51	5.39	2.58	26.62	0.28	0.2944	191.81	1	1950	10	682.82	0.62	1	12	10	12	6	7	5	3	1	/	9	2	2	1	2	1	1	1	2	1	2	/	/
3232	3	1	26	28	1	5	2	1	2	2	2	2	1	12	4	6.92	3.45	41	0.51	0.29	569	1	1625	9	2929	1.08	1	13	12	13	12	12	12	10	7	/	7	2	1	0	1	/	/	/	1	/	1	/	/
3234	3	1	32	35	1	4	1	5	2	2	2	2	1	21	1.5	6.85	4	25	0.83	0.2481	904.51	1	1325	9	3797	1.56	1	8	8	8	6	8	6	4	4	/	11	2	1	0	1	/	/	/	1	/	1	/	/
3236	3	1	39	43	1	5	2	1	1	2	2	2	1	8	2.17	5.19	5.44	540.12	0.55	0.6775	255.91	1	2475	11	2831.29	1.16	1	5	5	5	5	5	5	0	0	/	15	2	1	2	2	1	1	2	2	1	2	/	/
3237	3	1	32	35	1	5	1	1	2	2	2	2	1	19	7.14	9.84	2.6	63	1.39	0.4442	248.85	1	2025	9	941	1.24	1	2	2	2	1	2	0	0	0	/	9	2	1	1	2	1	1	1	2	1	2	/	/
3239	3	1	26	40	1	7	1	1	2	2	2	2	2	12	2.96	7.01	6.91	30	0.34	0.1	201.09	1	2525	10	4854	1.31	1	13	12	13	10	10	10	10	7	/	14	2	2	1	2	1	1	1	2	1	2	/	/
3240	3	1	34	39	1	4	1	1	2	2	2	2	2	8	3.34	5.5	1.93	53.32	1.42	0.2183	180.03	1	2175	11	2966.22	1.08	2	11	8	11	8	8	7	5	3	/	15	2	1	1	2	1	1	1	2	1	2	/	/
3242	3	1	31	39	1	4	2	1	2	2	2	2	1	37	13.63	6.85	13.48	56	0.3	0.4917	740.55	1	1175	8	4854	0.84	1	18	15	18	11	15	13	11	5	/	9	2	1	0	1	/	/	/	1	/	1	/	/
3244	3	1	32	30	1	3	1	1	2	2	2	2	1	5	1.24	5.52	4.09	40	0.56	0.4999	292.64	1	2025	9	2393	1.49	1	11	9	11	5	9	6	4	3	/	9	2	1	2	2	1	1	2	2	1	2	/	/
3245	3	1	32	32	1	4	2	1	2	2	2	1	1	15	3.74	5.34	2.25	41	0.73	0.2352	288	1	1475	10	4998	1.48	1	17	16	17	12	14	14	14	8	/	10	2	2	2	2	1	1	2	2	1	2	/	/
3248	3	1	28	28	1	3	1	1	2	2	2	2	3	7	2.25	9.08	3.83	60	0.35	0.2488	190.9	1	2025	9	1754	0.16	1	4	4	4	3	4	4	2	2	/	11	2	1	1	2	2	1	1	1	1	1	/	/
3252	3	1	33	37	1	2	2	1	2	2	2	2	1	17	4.86	6.7	7.31	67	0.86	0.2759	571.88	1	1800	9	4854	1.28	1	17	8	17	5	8	5	3	1	/	11	2	1	0	1	/	/	/	1	/	1	/	/
3254	3	1	30	36	1	6	2	1	2	2	2	1	1	16	3.25	9.85	10.63	62	1.58	0.52	/	1	2025	10	3065	1.81	1	12	12	12	10	12	12	12	9	/	10	2	2	1	2	1	1	1	2	1	2	/	/
3255	3	1	33	39	1	4	2	1	1	2	2	2	3	15	4.02	8.36	4.09	27	0.54	0.1547	259.32	1	2475	11	4107	1.58	1	14	14	14	14	14	14	14	9	/	9	2	2	1	2	1	1	1	2	1	2	/	/
3257	3	1	29	29	1	2	2	1	2	2	2	2	2	11	2.11	5.76	5.55	57	0.66	0.2657	166.17	1	2425	10	4854	1.93	1	9	8	9	7	7	7	5	3	/	8	2	1	0	1	/	/	/	1	/	1	/	/
3258	3	1	30	30	1	1	1	1	2	2	2	2	1	9	2.37	/	1.53	20	0.36	0.2168	368	1	3825	13	3432	1.13	1	7	6	7	4	5	4	0	0	/	10	2	1	0	1	/	/	/	1	/	1	/	/
3259	3	1	27	29	1	3	1	3	2	2	2	2	1	20	5.07	6.57	3.68	34	0.32	0.222	210.47	1	2250	10	3403	1.15	1	15	13	15	4	13	5	3	2	/	10	2	1	0	1	/	/	/	1	/	1	/	/
3260	3	1	39	41	1	12	1	1	2	2	2	2	1	14	2.03	8.16	4.75	55	0.4	0.196	386	1	2225	9	4813	1.61	1	10	9	10	7	9	7	7	3	/	9	2	2	0	1	/	/	/	1	/	1	/	/
3261	3	1	26	32	1	1	1	1	2	2	2	2	1	13	4.56	6.46	4.55	47	1.49	0.4977	602.27	1	1350	9	4854	1.13	1	22	18	22	14	17	15	15	12	/	9	2	2	2	2	1	1	2	2	1	2	/	/
3264	3	1	23	27	1	3	2	4	1	2	2	2	1	19	4.89	7.21	7.23	68	0.48	0.89	207	1	1175	8	2448	0.87	1	10	10	10	8	9	9	9	7	/	7	2	2	1	2	2	1	1	1	1	1	/	/
3266	3	1	32	34	1	1	1	1	2	2	2	2	1	19	5.35	7.07	7.07	73	0.47	0.63	509	1	1500	10	4854	0.74	2	15	11	15	7	10	7	5	3	/	15	2	1	1	2	1	1	1	2	1	2	/	/
3267	3	1	34	36	1	2	2	1	2	2	2	2	1	8	0.34	9.64	3.38	46	0.53	0.147	135.38	1	2475	11	1385	0.59	1	6	6	6	6	6	5	3	1	/	10	2	1	0	1	/	/	/	1	/	1	/	/
3269	3	2	29	30	1	5	1	1	2	2	2	2	3	10	2.55	6.51	3.39	53	0.86	0.6187	507.04	1	1800	8	3189	1.02	1	16	16	16	14	16	15	13	7	/	10	2	1	2	2	1	1	2	2	1	2	/	/
3270	3	2	36	34	1	5	2	5	2	2	2	2	1	18	2.27	9.53	4.48	84.34	1.3	0.3432	210.23	1	2475	9	975	1.12	1	7	5	5	5	5	5	1	0	/	14	2	1	1	2	1	1	1	2	1	2	/	/
3271	3	1	37	49	1	3	2	1	2	2	2	2	1	5	1.71	6.53	4.22	90	0.36	0.1	179.21	1	3300	11	3488	1.41	1	11	4	11	1	4	0	0	0	/	10	2	1	0	1	/	/	/	1	/	1	/	/
3272	3	1	31	35	1	4	1	1	2	2	2	2	2	6	2.01	17.01	3.71	56	0.46	0.2217	274.71	1	2025	9	1824	0.14	1	4	4	4	4	4	3	1	0	/	9	2	1	0	1	/	/	/	1	/	1	/	/
3274	3	1	39	36	1	11	2	1	1	2	2	2	1	4	2.56	8.04	2.78	65	0.63	0.216	181.29	1	2250	10	2334	0.82	1	10	8	10	3	7	4	2	0	/	12	2	1	0	1	/	/	/	1	/	1	/	/
3276	3	1	27	36	1	4	1	1	2	2	2	2	1	3	1.6	7.59	4.14	23	1.14	0.1	631.89	1	2250	10	2810	0.77	1	15	6	15	3	6	3	1	1	/	14	2	1	1	2	1	1	1	2	1	2	/	/
3277	3	1	33	32	1	2	2	1	1	2	2	2	1	14	8.15	9.85	4.15	33.31	0.11	0.37	/	1	3600	13	1473.11	0.68	1	5	5	5	4	5	5	3	0	/	8	2	1	1	2	1	1	1	2	1	2	/	/
3278	3	1	29	36	1	5	1	1	2	2	2	2	1	4	1.12	9.59	2.75	41	0.65	0.2045	123.77	1	2475	11	1728	0.88	1	4	2	4	1	2	0	0	0	/	14	2	1	0	1	/	/	/	1	/	1	/	/
3279	3	1	26	27	1	1	1	1	2	2	2	2	1	20	9.75	8.15	4.04	40.01	0.23	0.4013	203.28	1	1375	9	5202.39	0.81	1	20	0	20	15	16	16	14	8	/	11	1	2	0	1	/	/	/	1	/	1	/	/
3281	3	1	37	38	1	5	2	1	2	2	2	2	3	15	5.99	7.68	4.11	34	0.34	0.2645	518.22	1	2275	9	3328	0.58	1	12	10	12	8	10	10	8	3	/	11	2	1	2	2	1	1	2	2	1	2	/	/
3284	3	1	24	29	1	3	1	1	2	2	2	2	1	7	2.44	11.19	5.83	52.9	0.92	0.398	117.67	1	3450	12	1159.77	0.95	1	5	5	5	4	5	5	3	1	/	12	2	1	0	1	/	/	/	1	/	1	/	/
3285	3	1	33	37	1	1	2	1	2	2	2	2	1	4	1.33	8.3	3.53	42	0.63	0.1255	200.94	1	2700	12	2959	1.52	1	8	6	8	4	5	5	5	1	/	10	2	2	1	2	1	1	1	2	1	2	/	/
3286	3	1	27	30	1	4	1	2	2	2	2	2	3	20	8.56	4.8	3.03	24.04	0.62	0.1846	170.07	1	2025	11	2504.11	0.62	1	17	16	17	12	15	11	9	4	/	10	2	1	1	2	1	1	1	2	1	2	/	/
3288	3	1	28	29	1	4	2	1	2	2	2	2	1	10	2.97	11.25	3.97	33	0.69	0.35	243	1	2175	9	3476	0.91	1	8	6	8	5	4	2	0	0	/	13	2	1	0	1	/	/	/	1	/	1	/	/
3290	3	1	33	35	1	10	1	1	2	2	2	2	1	9	4.23	8.21	4.7	34	0.37	0.1413	255	1	2700	12	5100	0.87	1	8	8	8	5	8	7	5	3	/	9	2	1	1	2	2	1	1	1	1	1	/	/
3291	3	1	35	39	1	2	2	1	2	2	2	2	1	10	4.79	7.53	7.71	26	0.31	0.1	232.45	1	2800	10	7708	1.39	1	13	12	13	7	12	9	7	3	/	12	2	1	2	2	1	1	2	2	1	2	/	/
3294	3	1	24	24	1	2	2	1	2	2	2	2	3	20	4.36	5.18	1.76	49	0.53	0.5141	148.16	1	1650	9	2022	0.5	1	12	10	12	10	10	10	10	8	/	11	2	2	0	1	/	/	/	1	/	1	/	/
3295	3	1	25	24	1	3	2	1	2	2	2	1	2	18	2.86	5.14	3.52	39	0.44	0.2064	480.35	1	1650	11	4032	0.54	1	10	8	10	6	7	7	3	1	/	10	2	1	1	2	1	2	1	1	1	1	/	/
3297	3	1	29	35	1	2	2	1	2	2	2	2	1	7	2.79	8.73	5.99	32	0.74	0.3401	203.09	1	2250	10	4605	1.33	2	13	13	13	12	13	12	12	8	/	11	2	2	2	2	1	1	2	2	1	2	/	/
3298	3	1	31	35	1	3	2	1	1	2	2	2	1	7	3.67	6.37	5.1	51	0.41	0.2501	221	1	1575	8	1508	0.84	1	14	9	14	5	6	5	3	2	/	11	2	1	1	2	1	1	1	2	1	2	/	/
3300	3	2	34	43	2	4	2	2	1	2	2	2	1	18	6.3	6.2	3.76	66	0.61	0.4999	386.53	1	1750	9	3516	0.5	1	10	8	8	8	8	8	6	3	/	10	2	1	2	2	1	1	2	2	1	2	/	/
3301	3	1	25	27	1	3	2	3	2	2	2	2	1	13	6.23	7.98	16.03	51	0.95	0.3513	133.3	1	2525	10	3614	0.94	1	11	11	11	10	10	10	10	5	/	12	2	2	1	2	1	1	1	2	1	2	/	/
3302	3	1	30	31	1	5	1	1	2	2	2	2	2	12	4.6	6.12	5.06	64	0.71	0.3886	678.22	1	1350	9	4103	0.66	1	14	10	14	8	8	7	7	7	/	11	2	2	1	2	2	1	1	1	1	1	/	/
3304	3	1	27	31	1	8	1	1	2	2	2	2	1	6	4.6	8.15	3.2	26	0.35	0.1161	454.84	1	2375	9	1818	1.5	1	9	7	9	7	6	6	4	1	/	10	2	1	2	2	1	1	2	2	1	2	/	/
3305	3	1	25	34	1	1	2	1	2	2	2	2	1	10	2.02	6.8	4.15	57	0.91	0.2659	294.12	1	2225	9	3731	0.8	1	10	9	10	7	8	7	5	3	/	8	2	1	1	2	1	1	1	2	1	2	/	/
3307	3	1	32	35	1	4	2	1	2	2	2	2	3	6	1.7	8.36	4.94	31	0.39	0.1052	276	1	2825	10	2527	1.5	1	10	9	10	6	7	6	4	3	/	8	2	1	0	1	/	/	/	1	/	1	/	/
3309	3	1	27	31	1	2	2	1	2	2	2	2	1	8	1.89	7.01	2	53.56	0.65	0.5283	546.83	1	2025	10	2610.03	0.42	1	7	6	7	5	6	5	3	1	/	10	2	1	0	1	/	/	/	1	/	1	/	/
3312	3	1	31	32	1	10	1	1	2	2	2	2	1	14	3.71	9.62	4.79	26.46	0.47	0.2866	160.89	1	1850	9	2983.26	0.92	1	13	11	13	10	10	9	7	0	/	14	2	1	0	1	/	/	/	1	/	1	/	/
3314	3	1	27	26	1	6	2	1	2	2	2	2	1	13	2.23	11.72	3.26	39.63	1.67	0.3425	234.31	1	2000	8	1791.78	1.11	1	10	7	10	6	7	7	5	3	/	11	2	1	1	2	1	1	1	2	1	2	/	/
3315	3	1	30	30	1	2	1	4	2	2	2	2	1	13	/	7.18	4.43	40.13	1.03	0.2997	510.75	1	1500	9	1638	0.58	1	8	4	8	4	4	5	1	1	/	8	2	1	0	1	/	/	/	1	/	1	/	/
3319	3	1	28	35	1	1	2	1	2	2	2	2	1	23	12	6.54	3.88	38.59	1.05	0.8158	1192.4	1	1525	10	4790.75	1.43	1	23	19	23	9	16	6	4	0	/	9	2	1	0	1	/	/	/	1	/	1	/	/
3320	3	1	30	37	1	9	2	5	2	2	2	2	1	15	6.4	4.3	4.4	152	1.31	0.42	/	1	3300	12	4854	1.22	1	15	14	15	12	14	12	12	9	/	8	2	2	0	1	/	/	/	1	/	1	/	/
3321	3	1	27	26	1	4	1	1	2	2	2	2	3	10	4.06	7.57	4.42	31.41	0.72	0.7247	606.62	1	1375	9	3000	0.73	1	20	18	20	17	17	17	15	8	/	10	2	1	2	2	1	1	2	2	1	2	/	/
3322	3	1	35	37	1	1	2	3	2	2	2	2	1	6	1.64	5.66	4.73	56	0.75	0.216	172.37	1	3675	13	4871	1.25	1	7	5	7	3	4	2	0	0	/	8	2	1	1	2	1	1	1	2	1	2	/	/
3323	3	1	29	31	1	2	2	1	2	2	2	2	2	15	2.36	7.36	4.94	86.77	0.54	0.5026	253.66	1	1400	9	1683.19	0.6	1	11	10	11	7	6	4	2	1	/	10	2	1	0	1	/	/	/	1	/	1	/	/
3324	3	1	29	30	1	2	2	1	2	2	2	2	1	14	1.67	3.86	3.29	50	0.59	0.1356	359.65	1	3000	11	1639	1.28	1	6	6	6	4	4	4	2	2	/	10	2	1	0	1	/	/	/	1	/	1	/	/
3325	3	1	32	33	1	10	1	1	2	2	2	2	3	8	1.29	4.78	3.37	27.52	0.42	0.2106	282.13	1	1800	8	1259	0.74	1	5	5	5	5	5	5	3	2	/	10	2	1	1	2	2	1	1	1	1	1	/	/
3329	3	1	38	54	1	4	2	1	1	2	2	2	1	3	1.2	5.87	2.76	28	0.68	0.1793	258.1	1	3375	12	2410	0.85	1	8	8	8	7	7	7	3	2	/	11	2	1	1	2	1	1	1	2	1	2	/	/
3330	3	1	27	28	1	5	1	1	2	2	2	2	1	20	0.72	5.18	4.6	30	0.4	0.1	573	1	1200	8	3563	0.61	1	13	12	12	9	11	10	6	4	/	12	2	1	0	1	/	/	/	1	/	1	/	/
3333	3	1	30	33	1	4	1	1	2	2	2	2	2	21	5.98	6.7	8.79	50	0.31	0.1721	186.51	1	2000	10	3866	0.7	1	12	12	12	9	10	9	7	3	/	10	2	1	1	2	1	1	1	2	1	2	/	/
3334	3	1	27	28	1	6	1	1	2	2	2	2	1	11	0.96	7.8	4.16	22	0.47	0.2369	197.91	1	2700	9	1072	0.79	1	3	3	3	3	3	3	1	1	/	7	2	1	1	2	1	1	1	2	1	2	/	/
3335	3	1	29	28	1	2	2	1	2	2	2	2	3	7	3.86	7.31	2.67	49	0.26	0.1578	145.75	1	3150	11	2851	0.99	1	12	9	12	7	9	7	5	2	/	11	2	1	1	2	1	1	1	2	1	2	/	/
3338	3	2	28	31	1	2	1	1	2	2	2	2	2	8	1.4	8.83	2.44	74	1.16	0.2276	328.05	1	1800	8	2389	0.85	1	7	7	7	6	6	6	2	1	/	11	2	1	0	1	/	/	/	1	/	1	/	/
3339	3	1	28	28	1	7	1	1	2	2	2	1	1	9	1.52	9.32	6.71	96	0.66	0.2816	432	1	3450	12	4854	1.82	1	20	18	20	13	15	10	8	3	/	12	2	1	0	1	/	/	/	1	/	1	/	/
3340	3	1	28	31	1	10	2	1	2	2	2	2	1	15	4.89	5.12	4.11	49.6	0.54	0.4653	148.64	1	1375	9	3000	0.84	1	16	14	16	9	13	11	9	4	/	12	2	1	1	2	1	1	1	2	1	2	/	/
3342	3	1	26	28	1	5	1	1	2	1	2	2	1	13	5.91	6.27	4.56	33	0.29	0.1	227.85	1	2475	10	6191	1.65	1	17	17	17	14	13	10	8	4	/	8	2	1	0	1	/	/	/	1	/	1	/	/
3345	3	1	33	26	1	2	2	1	2	2	2	2	2	7	5.56	7.03	5.89	54	0.89	0.2825	843.47	1	3450	12	3602	1.34	1	6	6	6	4	6	6	4	2	/	11	2	1	2	2	1	1	2	2	1	2	/	/
3348	3	1	32	35	1	2	2	5	2	2	2	2	1	16	7.63	4.86	1.96	45	1.06	0.1991	352.28	1	3425	11	4748	1.17	1	15	13	15	11	12	11	11	6	/	10	2	2	2	2	2	1	2	1	1	1	/	/
3349	3	1	34	30	1	8	1	1	2	1	2	2	3	15	1.31	6.81	4.23	39	0.67	0.4893	410.64	1	3450	12	1626	2.05	1	8	5	8	2	2	0	0	0	/	13	2	1	0	1	/	/	/	1	/	1	/	/
3350	3	1	33	34	1	2	1	1	2	2	2	2	1	9	3.24	6.12	4.15	45	0.5	0.334	330.1	1	1975	10	4600	1.19	1	14	13	14	12	13	11	9	8	/	8	2	1	0	1	/	/	/	1	/	1	/	/
3351	3	1	27	28	1	3	1	1	2	2	2	2	1	7	4.76	7.39	3.7	49	0.6	0.3822	181.9	1	2100	9	3233	0.83	1	15	15	15	11	12	9	7	3	/	10	2	1	0	1	/	/	/	1	/	1	/	/
3352	3	1	27	27	1	7	1	5	2	2	2	2	1	19	2.19	6.31	14.25	72	0.35	0.239	123.11	1	2525	10	2380	1.15	1	6	6	6	5	5	5	3	2	/	15	2	1	0	1	/	/	/	1	/	1	/	/
3353	3	1	32	33	1	2	1	3	2	2	2	2	1	9	0.99	7.8	3.76	94	0.42	0.1	460.36	1	2525	10	3525	0.91	1	8	8	8	6	7	6	4	3	/	13	2	1	1	2	1	1	1	2	1	2	/	/
3354	3	1	32	33	1	5	2	1	2	2	2	2	1	11	3.68	2.13	0.6	20	0.2	0.1391	232.27	1	3025	11	2522	0.49	1	15	15	15	11	14	12	12	6	/	11	2	2	2	2	1	1	2	2	1	2	/	/
3355	3	1	30	30	1	5	1	4	2	2	2	2	1	7	12.57	6.4	3.26	41.75	0.62	0.5584	416.59	1	3300	12	2994	1.14	1	5	5	5	2	5	0	0	0	/	11	2	1	1	2	1	1	1	2	1	2	/	/
3356	3	1	36	37	1	1	2	1	2	2	2	2	1	3	0.72	6.36	1.98	115.85	0.83	0.4177	132.68	1	2025	9	2291.86	0.85	1	6	6	6	4	6	5	3	3	/	9	2	1	1	2	1	1	1	2	1	2	/	/
3357	3	2	27	28	1	3	1	4	2	2	2	2	2	6	4.01	/	3.98	43	0.38	0.4267	273.69	1	3150	11	2267	1.59	1	5	4	4	2	2	0	0	0	/	12	1	1	0	1	/	/	/	1	/	1	/	/
3359	3	1	34	38	1	10	2	1	1	2	2	2	1	4	1.25	5.72	1.58	45	1.11	0.2295	422.99	1	2250	10	2140	0.31	1	6	5	6	1	5	3	1	0	/	12	2	1	0	1	/	/	/	1	/	1	/	/
3360	3	1	30	33	1	3	1	1	2	2	2	2	3	40	8.67	6.28	5.11	48	0.37	0.5357	284.04	1	1675	11	851	0.25	1	4	4	4	2	4	0	0	0	/	8	2	1	1	2	1	2	1	1	1	1	/	/
3361	3	2	24	40	1	1	1	1	2	2	2	2	1	23	4.81	5.92	3.9	68	0.24	0.3804	168.67	1	1375	9	4650	0.53	1	10	9	9	5	7	6	4	2	/	9	2	1	1	2	2	1	1	1	1	1	/	/
3362	3	1	28	36	1	5	2	1	1	2	2	2	1	11	4.73	7.74	3.6	63	0.36	0.263	114.15	1	3200	12	4733	0.52	1	17	10	17	4	10	6	4	1	/	10	2	1	1	2	2	1	1	1	1	1	/	/
3365	3	1	29	30	1	2	2	1	2	2	2	2	1	14	6.07	5.09	1.84	23	0.46	0.1687	303.69	1	1175	8	4258	0.75	1	12	8	12	7	8	7	5	2	/	8	2	1	1	2	1	1	1	2	1	2	/	/
3366	3	1	27	25	1	3	1	1	2	2	2	2	1	14	2.7	5.88	5.19	49	0.85	0.2284	272.21	1	1500	10	5641	0.87	1	12	10	12	10	10	10	8	4	/	10	2	1	1	2	1	1	1	2	1	2	/	/
3367	3	2	29	28	1	5	1	1	2	2	2	2	3	5	8.52	5.64	2.84	35.56	0.45	0.2011	340	1	2250	11	4484	0.8	1	12	11	11	4	9	6	4	0	/	14	2	1	2	2	1	1	2	2	1	2	/	/
3370	3	1	27	33	1	5	1	1	2	2	2	2	3	13	11.24	5.06	4.48	34	0.49	0.2874	167	1	1775	10	3730	0.66	1	13	8	13	8	7	7	5	1	/	8	2	1	0	1	/	/	/	1	/	1	/	/
3371	3	1	29	32	1	2	2	1	1	2	2	1	1	10	1.99	8.85	2.9	35	0.41	0.1402	218.28	1	2850	12	2520	1.39	1	8	7	8	6	7	7	5	4	/	8	2	1	0	1	/	/	/	1	/	1	/	/
3374	3	2	31	40	1	6	1	1	2	2	2	2	3	26	4.47	8.33	2.75	31	0.95	0.1073	396.67	1	1725	10	2428	0.36	1	8	7	7	5	6	6	4	0	/	11	2	1	0	1	/	/	/	1	/	1	/	/
3375	3	1	30	34	1	1	2	1	2	2	2	2	1	26	2.46	6.17	6.55	62	0.74	0.4228	281.31	1	1700	9	4854	1.07	1	21	20	21	5	18	18	16	14	/	12	2	1	0	1	/	/	/	1	/	1	/	/
3378	3	1	34	34	1	10	1	1	2	2	2	2	3	13	7.07	4.76	2.88	49	0.93	0.4372	340.08	1	2100	11	4460	0.53	1	10	10	10	5	9	8	6	4	/	10	2	1	1	2	2	1	1	1	1	1	/	/
3380	3	2	33	35	1	4	1	1	2	2	2	2	1	7	4.62	8.01	7.9	134	0.79	0.2705	283.35	1	1875	8	527	0.44	1	2	2	2	1	1	0	0	0	/	10	1	1	0	1	/	/	/	1	/	1	/	/
3381	3	1	34	35	1	2	2	1	2	2	2	2	3	4	2.21	7.75	2.87	54	0.67	0.2721	337.34	1	2275	9	2527	0.64	1	10	9	10	8	8	8	6	6	/	8	2	1	0	1	/	/	/	1	/	1	/	/
3382	3	1	33	37	1	7	2	1	2	2	2	2	1	11	8.97	5.74	4.73	57	1.21	0.3546	288.27	1	1350	9	4854	0.98	1	14	13	14	9	10	10	8	6	/	9	2	1	0	1	/	/	/	1	/	1	/	/
3384	3	1	26	29	1	6	1	1	2	2	2	2	3	16	2.29	6.82	2.52	72	0.77	0.3436	216.67	1	2025	9	2687	0.88	1	15	10	15	7	7	7	3	1	/	11	2	1	0	1	/	/	/	1	/	1	/	/
3387	3	1	31	29	1	4	2	2	1	2	2	2	1	10	2.81	7.08	4.14	32	0.69	0.3275	396.59	1	1725	11	1600	0.62	2	6	6	6	6	6	6	4	4	/	8	2	1	2	2	1	1	2	2	1	2	/	/
3389	3	1	27	32	1	1	2	1	2	2	2	2	1	13	2.79	5.89	3.9	29	0.41	0.4816	269.16	1	1825	9	2402	0.92	1	9	9	9	6	8	6	4	2	/	11	2	1	1	2	1	1	1	2	1	2	/	/
3390	3	1	39	27	1	3	2	1	2	2	2	1	3	2	1.04	5.72	1.99	70	0.41	0.2509	75.54	1	2400	11	1685	0.67	1	9	6	9	4	6	3	1	0	/	7	2	1	1	2	1	1	1	2	1	2	/	/
3392	3	1	35	49	1	10	2	1	2	2	2	2	2	14	4.61	5.52	4.43	55.37	0.21	0.69	380	1	1500	10	4131	1.1	1	7	6	6	3	4	3	1	1	/	10	2	1	0	1	/	/	/	1	/	1	/	/
3393	3	2	28	31	1	5	1	1	2	2	2	2	2	10	2.18	11.8	2.97	41	0.63	0.2686	258.64	1	1500	10	7384	1.54	1	17	12	12	8	11	7	5	0	/	11	2	1	0	1	/	/	/	1	/	1	/	/
3394	3	1	26	30	1	4	2	1	2	2	2	2	3	6	6.3	6.46	2.02	53	1.12	0.5835	381.98	1	1850	10	2496	0.92	1	13	13	13	5	9	7	5	2	/	15	2	1	1	2	1	1	1	2	1	2	/	/
3395	3	2	26	31	1	2	1	4	2	2	2	2	1	23	8.55	5.97	5	75	0.58	0.2668	219.76	1	1350	9	4854	1.16	1	11	6	6	4	2	1	0	0	/	12	1	1	1	2	1	1	1	2	1	2	/	/
3397	3	2	24	29	1	3	1	4	2	2	2	2	1	20	3.43	5.2	3.21	32	0.71	0.2589	297.53	1	1200	8	3068	1.05	1	9	6	6	6	6	6	4	1	/	10	2	1	0	1	/	/	/	1	/	1	/	/
3398	3	1	37	42	1	7	2	1	2	2	2	2	1	12	6.48	8.4	7	63	0.33	0.2365	247	1	1975	10	4854	1.66	1	19	16	19	8	16	8	6	5	/	11	2	1	0	1	/	/	/	1	/	1	/	/
3402	3	1	33	33	1	1	2	3	2	2	2	2	1	13	3.6	10.56	5.35	35	0.77	0.2064	270.15	1	2400	9	1454	0.74	1	5	4	5	2	3	0	0	0	/	11	2	1	1	2	1	1	1	2	1	2	/	/
3406	3	1	26	34	1	2	1	3	2	2	2	2	3	17	4.24	5.17	0.93	41	0.44	0.1759	155.34	1	3525	12	2159	0.72	1	9	9	9	9	3	3	1	0	/	9	2	1	0	1	/	/	/	1	/	1	/	/
3407	3	1	36	36	1	4	2	1	2	2	2	2	2	5	1.72	6.93	4.02	111	0.71	0.2423	265.83	1	3375	12	1458	1.14	1	8	5	8	3	4	3	1	0	/	10	2	1	0	1	/	/	/	1	/	1	/	/
3409	3	1	25	24	1	4	1	4	2	2	2	2	1	20	9.56	6.04	11.2	60	0.34	0.3474	158.92	1	1200	8	4854	1.51	1	18	15	15	12	12	12	10	3	/	13	2	1	0	1	/	/	/	1	/	1	/	/
3410	3	1	32	37	1	10	1	1	2	2	2	1	3	6	2.77	7.48	3.17	40	0.63	0.2373	337.73	1	3900	13	3611	1.07	1	9	8	9	7	8	8	6	5	/	10	2	1	2	2	1	1	2	2	2	1	/	/
3411	3	1	31	35	1	12	2	1	1	2	2	2	3	14	4.52	7.64	3.6	48	1.62	0.1893	526.89	1	1500	8	904	0.56	1	3	3	3	3	3	3	1	1	/	10	2	1	2	2	2	1	2	1	1	1	/	/
3412	3	1	27	27	1	5	1	1	2	2	2	2	1	12	8.28	6.41	3.03	54	0.6	0.2283	161.42	1	2025	11	4434	1.04	2	13	11	13	8	10	6	4	2	/	10	2	1	2	2	1	1	2	2	1	2	/	/
3413	3	1	27	32	1	2	1	1	2	2	2	2	1	13	3.8	5.3	3	86	0.64	0.3472	232.8	1	1825	9	4099	1.19	1	8	8	8	8	8	8	6	4	/	9	2	1	0	1	/	/	/	1	/	1	/	/
3414	3	1	38	39	1	15	1	1	2	2	2	2	1	13	3.62	7.33	8.46	29	0.65	0.1	210.09	1	2725	10	2967	1.39	1	11	11	11	10	11	10	8	4	/	10	2	1	0	1	/	/	/	1	/	1	/	/
3416	3	1	32	32	1	2	2	1	1	2	2	2	3	8	2.59	9.67	5.88	52	0.76	0.282	300.66	1	2525	10	1740	0.96	1	7	7	7	6	6	6	4	4	/	12	2	1	0	1	/	/	/	1	/	1	/	/
3417	3	1	32	33	1	4	2	1	2	2	2	2	1	18	5.58	5.93	3.01	51	1.18	0.3594	162.24	1	1575	9	4167	1.16	1	11	11	11	11	11	11	9	7	/	8	2	1	1	2	1	2	1	1	1	1	/	/
3418	3	1	33	35	1	3	2	1	2	2	2	2	1	4	1.49	12.9	4.14	48	0.88	0.3604	324.09	1	3150	14	3330	1.08	1	7	5	7	5	5	5	1	1	/	9	2	1	2	2	1	1	2	2	1	2	/	/
3419	3	1	30	28	1	5	1	1	2	2	2	2	1	15	3.05	5.68	4.4	78.82	0.72	0.1746	266.04	1	1225	8	2516.7	0.77	1	13	13	13	11	11	11	9	4	/	10	2	1	2	2	1	1	2	2	1	2	/	/
3420	3	1	32	31	1	7	1	4	2	2	2	2	1	11	1.04	7.53	4.82	81	0.87	0.3041	408.52	1	3600	12	3564	0.95	2	5	4	5	2	4	0	0	0	/	11	2	1	2	2	1	1	2	2	1	2	/	/
3425	3	1	36	46	1	13	2	1	2	2	2	2	2	13	3.32	6.21	2.79	51.42	0.27	0.4534	234.07	1	1500	8	1182	0.28	1	7	4	7	2	4	4	2	0	/	9	2	1	0	1	/	/	/	1	/	1	/	/
3426	3	1	27	32	1	3	2	1	1	2	2	2	1	20	15.31	7.82	8.1	47	1.02	0.5736	211.21	1	1425	9	2271	1.04	1	10	8	10	7	8	6	4	2	/	9	2	1	0	1	/	/	/	1	/	1	/	/
3428	3	1	40	36	1	6	2	1	2	2	2	2	3	5	2.04	6.63	2.66	51	0.28	0.1942	286.26	1	2250	10	2635	0.62	1	9	8	9	6	6	6	2	1	/	15	2	1	0	1	/	/	/	1	/	1	/	/
3429	3	1	33	39	1	10	1	2	2	2	2	2	1	20	4.63	7.09	4.36	45	0.63	0.1	74.4	1	2225	11	4824	0.98	2	17	16	17	9	11	10	8	6	/	12	2	1	1	2	1	1	1	2	1	2	/	/
3431	3	1	35	37	1	2	2	1	2	2	2	2	1	5	2.41	8.2	2.09	34	0.29	0.1	140	1	2025	9	3739	1.13	1	11	11	11	5	10	7	5	2	/	12	2	1	1	2	1	1	1	2	1	2	/	/
3433	3	1	32	32	1	3	2	1	2	2	2	2	3	16	6.48	4.82	2.4	54	0.89	0.3654	217.08	1	1475	10	3612	0.95	1	16	15	16	9	10	8	6	1	/	8	2	1	1	2	1	1	1	2	1	2	/	/
3436	3	1	27	27	1	5	1	1	2	2	2	2	1	13	1.11	7.63	6.01	217.32	0.97	0.4581	177.19	1	1200	8	2557.81	0.91	1	6	5	6	4	4	4	2	2	/	14	2	1	0	1	/	/	/	1	/	1	/	/
3439	3	1	35	34	1	10	1	3	2	2	2	2	1	4	0.51	7.91	3.02	29	0.87	0.4588	181.13	1	2025	9	695	0.65	1	2	2	2	2	2	0	0	0	/	11	2	1	1	2	2	1	1	1	1	1	/	/
3441	3	1	28	27	1	3	1	1	2	2	2	2	1	12	0.63	7.14	3.16	40	0.61	0.2354	205.07	1	3300	11	2254	0.97	1	4	4	4	3	3	3	1	1	/	8	2	1	0	1	/	/	/	1	/	1	/	/
3442	3	2	36	40	1	8	2	1	2	1	2	2	1	6	2.06	/	1.88	191.34	1.45	0.402	427.63	1	2025	9	1510.63	0.35	1	4	4	4	4	4	4	2	1	/	9	2	1	0	1	/	/	/	1	/	1	/	/
3444	3	1	29	26	1	3	1	1	2	2	2	2	1	10	2.87	8.1	2.07	46	0.61	0.43	166	1	2100	9	3417	1.41	1	7	7	7	6	7	7	5	2	/	13	2	1	0	1	/	/	/	1	/	1	/	/
3448	3	1	31	32	1	5	2	1	2	2	2	2	1	5	1.16	9.37	3.24	55	0.58	0.2324	293.42	1	2250	10	1776	0.53	1	3	2	3	2	2	2	0	0	/	10	2	1	1	2	1	1	1	2	1	2	/	/
3449	3	1	32	38	1	11	1	1	2	2	2	2	3	11	4.6	8.46	7.07	53	0.41	0.424	290.5	1	3550	13	1288	0.31	1	4	4	4	3	3	3	1	0	/	11	2	1	1	2	1	1	1	2	1	2	/	/
3450	3	1	31	30	1	6	1	1	2	2	2	2	1	6	4.85	6.11	3.1	29.66	0.87	0.5049	225.86	2	2025	9	1443	0.71	1	4	4	4	2	4	4	2	1	/	10	2	1	1	2	1	1	1	2	1	2	/	/
3452	3	1	36	39	1	2	2	1	2	2	2	2	3	6	1.68	6.68	3.21	69	1.65	0.6252	338.99	1	3300	12	2948	2.74	1	3	3	3	2	2	0	0	0	/	10	2	1	0	1	/	/	/	1	/	1	/	/
3457	3	1	29	41	1	4	1	1	2	2	2	1	1	10	1.36	8.46	3.58	70	0.87	0.207	379.02	1	2250	10	1403	0.47	1	5	3	5	3	3	3	1	0	/	11	2	1	0	1	/	/	/	1	/	1	/	/
3459	3	1	32	36	1	2	2	1	1	2	2	2	3	7	4.98	7.71	4.95	41	0.86	0.16	258	1	2550	10	4854	1.39	1	14	14	14	11	12	11	11	7	/	8	2	2	0	1	/	/	/	1	/	1	/	/
3461	3	1	32	31	1	5	1	1	2	2	2	2	1	20	7.9	5.78	4.47	37.52	0.45	0.2879	293.08	1	1500	10	4063.39	1.08	1	12	12	12	6	9	7	5	1	/	10	2	2	1	2	1	1	1	2	1	2	/	/
3464	3	1	28	27	1	2	1	1	2	2	2	2	1	13	1.39	5.75	1.92	34	0.38	0.183	299.99	1	1275	8	1693	0.49	1	8	6	8	6	6	6	2	2	/	10	2	1	0	1	/	/	/	1	/	1	/	/
3465	3	1	29	37	1	1	2	1	2	2	2	2	1	10	6.61	8.21	2.69	35	0.83	0.3411	139.24	1	2625	11	3625	0.97	1	17	16	17	11	12	10	8	3	/	10	2	1	0	1	/	/	/	1	/	1	/	/
3469	3	2	28	30	1	6	1	4	2	2	2	2	1	10	1.78	10.06	6.09	58	0.24	0.3744	438	1	2525	10	2573	0.85	1	9	7	7	4	4	3	1	0	/	13	2	1	1	2	1	1	1	2	1	2	/	/
3472	3	1	28	27	1	7	1	1	2	2	2	2	1	16	7.71	9.28	3.14	83	0.65	0.4977	290	1	1200	8	4854	1.1	1	10	5	10	2	5	2	0	0	/	10	2	1	0	1	/	/	/	1	/	1	/	/
3478	3	1	30	29	1	2	2	1	2	2	2	2	1	8	0.66	8.07	4.14	39	0.17	0.1676	310.45	1	3250	11	2605	0.91	1	6	5	6	4	5	5	3	1	/	14	2	1	1	2	1	1	1	2	1	2	/	/
3479	3	1	32	33	1	4	2	1	2	2	2	2	1	10	1.94	7.85	4.23	58	0.4	0.2246	451.97	1	1975	10	3272	0.76	1	11	11	11	11	11	11	11	6	/	10	2	2	1	2	1	1	1	2	1	2	/	/
3480	3	2	32	32	1	4	2	5	1	2	2	2	1	1	0.97	/	6.18	35	0.87	0.3359	492.29	1	2250	10	2209	0.65	1	6	6	6	3	5	3	1	0	/	9	2	1	1	2	1	1	1	2	1	2	/	/
3481	3	2	36	41	1	17	1	1	2	2	2	2	1	16	0.61	6.09	1.89	51	2.29	0.6061	634.98	1	2325	9	1366	1.12	1	3	2	2	1	2	0	0	0	/	10	1	1	0	1	/	/	/	1	/	1	/	/
3484	3	1	21	21	1	2	1	1	2	2	2	2	2	22	9.6	6.64	2.98	48	0.64	0.4091	273.7	1	1375	9	4854	1.46	1	11	10	11	9	9	8	6	3	/	9	2	1	0	1	/	/	/	1	/	1	/	/
3486	3	1	27	38	1	8	2	1	2	2	2	2	1	9	15.15	6.67	4.57	39	0.33	0.29	105.93	1	1875	9	4329	1.58	1	18	16	18	13	16	15	13	5	/	14	2	1	0	1	/	/	/	1	/	1	/	/
3487	3	1	33	35	1	2	2	1	2	2	2	2	1	16	4.97	5.94	3.64	26	0.53	0.32	454	1	2025	10	4174	0.91	1	14	14	14	9	11	10	10	7	/	9	2	2	0	1	/	/	/	1	/	1	/	/
3489	3	1	34	33	1	4	1	1	2	2	2	2	1	13	4.86	5.31	2.42	84	0.73	0.2222	362.16	1	1800	10	4509	1.06	1	8	8	8	8	8	8	6	1	/	8	2	1	0	1	/	/	/	1	/	1	/	/
3490	3	1	29	26	1	1	2	1	2	2	2	2	1	7	3.83	6.74	3.05	58	0.61	0.4876	316.53	1	2775	11	4725	2.41	1	11	10	11	2	9	3	1	0	/	9	2	1	0	1	/	/	/	1	/	1	/	/
3491	3	1	35	36	1	10	1	1	2	2	2	2	1	8	3.79	4.95	1.83	79	1.81	0.3925	153.6	1	3050	12	7819	4.11	1	20	17	20	11	13	8	6	1	/	9	2	1	0	1	/	/	/	1	/	1	/	/
3492	3	1	37	38	1	1	2	1	2	1	2	2	3	15	6.1	7.73	5.37	40	0.33	0.228	131.46	1	2475	10	4916	1.29	1	16	15	15	10	11	8	6	2	/	9	2	1	0	1	/	/	/	1	/	1	/	/
3494	3	2	29	34	1	5	1	1	2	2	2	2	1	16	5.95	5.64	5.06	113	1.2	0.2613	656.03	1	1375	9	4341	1.3	1	10	10	10	8	8	8	6	5	/	12	2	1	1	2	1	1	1	2	1	2	/	/
3495	3	1	30	32	1	4	2	1	2	2	2	2	1	14	5.21	7.6	2.97	43.51	0.22	0.3215	104.58	1	1350	9	3604	0.86	1	9	9	9	7	7	7	5	4	/	11	2	1	1	2	1	1	1	2	1	2	/	/
3496	3	1	33	35	1	1	1	4	2	2	2	2	3	3	1.59	4.02	2.02	41	0.35	0.458	258	1	3600	12	3471	1.21	1	8	8	8	4	4	4	0	0	/	10	2	1	2	2	2	1	2	1	1	1	/	/
3497	3	1	31	29	1	2	1	1	2	2	2	2	1	14	1.31	7.02	6.41	35.23	0.44	0.1451	277.97	1	1050	7	1842.62	0.94	1	6	6	6	2	3	0	0	0	/	5	2	1	0	1	/	/	/	1	/	1	/	/
3498	3	1	39	46	1	5	2	1	1	2	2	2	1	10	1.77	8.77	6.68	49	0.45	0.38	168	1	3300	11	1482	0.42	1	3	2	3	0	2	0	0	0	/	11	2	1	0	1	/	/	/	1	/	1	/	/
3499	3	1	39	40	1	16	1	1	2	2	2	2	1	7	0.43	6.9	2	78	0.85	0.2559	225.24	1	1500	8	4854	0.97	1	9	8	8	5	7	5	3	2	/	10	2	1	0	1	/	/	/	1	/	1	/	/
3503	3	1	34	39	1	1	2	1	2	2	2	2	1	6	1.76	10.87	4.61	46	1.63	0.1018	261.26	1	3300	11	4576	0.92	1	11	10	11	9	9	8	6	4	/	12	2	1	2	2	1	1	2	2	1	2	/	/
3504	3	1	32	39	1	10	1	1	2	2	2	2	1	4	1.17	/	3.89	25	0.79	0.226	183	1	2025	9	1175	0.22	1	3	3	3	3	3	3	1	0	/	14	2	1	2	2	1	1	2	2	1	2	/	/
3505	3	1	35	35	1	3	2	1	2	2	2	2	3	5	1.77	6.16	1.94	71	0.55	0.1158	84	1	2750	11	1808	1.46	1	10	8	10	7	7	7	5	3	/	10	2	1	1	2	1	1	1	2	1	2	/	/
3509	3	1	27	29	1	5	2	1	2	2	2	2	2	6	2.41	7.6	2.27	79	0.62	0.1736	261.29	1	1350	8	3256	1.57	1	6	6	6	4	5	5	3	3	/	10	2	1	0	1	/	/	/	1	/	1	/	/
3510	3	1	32	40	1	9	2	1	2	2	2	2	1	11	12.89	5.81	1.98	57	0.6	0.5794	162.73	1	2050	8	2084	1.03	1	8	7	8	6	6	6	4	3	/	11	2	1	0	1	/	/	/	1	/	1	/	/
3511	3	1	30	32	1	4	1	1	2	2	2	2	1	13	4.44	7.88	7.88	55	0.52	0.2323	177.62	1	2050	10	4574	1.27	1	9	9	9	7	8	8	8	5	/	12	2	2	0	1	/	/	/	1	/	1	/	/
3513	3	1	35	36	1	13	2	1	2	2	2	1	1	5	1.25	7.05	2.11	57.27	0.3	0.2447	445.07	1	2325	10	763.64	0.47	1	3	3	3	3	3	3	1	0	/	8	2	1	2	2	1	1	2	2	1	2	/	/
3514	3	1	27	28	1	1	2	1	1	2	2	2	1	11	4.67	7.84	4.65	68	1.4	0.56	328	1	1975	10	3975	1.1	1	8	8	8	7	7	7	7	6	/	10	2	2	2	2	1	1	2	2	1	2	/	/
3518	3	1	29	28	1	4	2	1	2	2	2	2	1	11	6.4	7.56	2.96	46	0.42	0.293	318	1	2025	10	3705	0.88	1	17	13	17	9	10	6	4	2	/	7	2	1	0	1	/	/	/	1	/	1	/	/
3519	3	1	42	35	1	6	2	5	2	2	2	2	1	3	1.65	3.17	6.57	314	1.31	0.7128	388.69	1	2250	10	2120	0.78	1	3	3	3	3	3	2	0	0	/	8	2	1	0	1	/	/	/	1	/	1	/	/
3520	3	1	25	27	1	3	2	1	2	2	2	2	1	12	6.8	8.41	4.01	39	1.07	0.2839	513.84	1	1800	10	3337	1.13	1	16	13	16	9	9	8	6	2	/	11	2	1	0	1	/	/	/	1	/	1	/	/
3521	3	1	24	27	1	2	2	1	2	2	2	2	1	12	3.38	7.43	3.5	35	0.63	0.296	251.54	1	2225	11	4125	1.54	1	10	9	10	7	7	7	7	2	/	11	2	2	0	1	/	/	/	1	/	1	/	/
3522	3	1	28	31	1	2	2	1	2	2	2	2	2	14	2.04	10.94	4.71	57	0.41	0.1653	251.72	1	2925	11	4165	1.34	1	14	14	14	11	12	8	6	3	/	10	2	1	2	2	1	1	2	2	1	2	/	/
3524	3	1	27	28	1	1	1	2	2	2	2	2	3	11	9.09	6.42	3.03	81	0.64	0.1997	287.5	1	1175	8	4177	0.79	1	12	10	12	9	10	7	5	1	/	15	2	1	1	2	1	1	1	2	1	2	/	/
3525	3	1	28	32	1	5	2	1	2	2	2	2	1	10	7.81	8.97	8.1	26	0.77	0.38	227	1	3150	11	1769	0.73	1	5	5	5	2	5	0	0	0	/	11	2	1	1	2	1	1	1	2	1	2	/	/
3528	3	1	26	35	1	3	1	1	2	2	2	2	3	22	8.27	8.38	11.91	39	1.18	0.5322	297.04	1	1975	10	3900	0.98	1	15	13	15	10	12	11	9	6	/	8	2	1	1	2	1	1	1	2	1	2	/	/
3530	3	1	28	30	1	4	1	1	2	2	2	2	1	9	9.77	7.11	10.1	55	0.43	0.277	280	1	1975	10	5241	1.56	1	12	12	12	9	11	8	6	5	/	8	2	1	0	1	/	/	/	1	/	1	/	/
3531	3	1	27	29	1	4	1	1	2	2	2	2	1	8	1.64	5.64	2.08	28	0.39	0.2227	255.32	1	2625	9	1230	0.46	1	6	6	6	4	5	4	2	0	/	9	2	1	0	1	/	/	/	1	/	1	/	/
3532	3	1	33	33	1	2	1	1	2	2	2	2	1	15	1.95	6.33	5.08	43	0.32	0.1	361	1	1650	11	4669	0.49	1	10	10	10	6	10	8	6	2	/	9	2	1	0	1	/	/	/	1	/	1	/	/
3533	3	1	27	28	1	3	1	1	2	2	2	2	2	8	1.87	6.01	2.7	59	0.55	0.3119	324.23	1	2250	9	4854	1.15	1	9	6	9	3	4	4	2	0	/	16	2	1	0	1	/	/	/	1	/	1	/	/
3534	3	1	24	25	1	2	2	1	2	2	2	2	2	9	3.91	7.63	2.8	50	0.87	0.2325	369.23	1	1575	9	4854	0.51	1	16	15	16	11	14	14	14	12	/	18	2	2	2	2	1	1	2	2	1	2	/	/
3535	3	1	34	34	1	7	1	1	2	2	2	2	1	9	4.71	4.75	2.04	41	0.6	0.2819	448.71	1	2250	10	4740	1.17	2	9	9	9	8	8	8	4	4	/	7	2	1	1	2	1	1	1	2	1	2	/	/
3539	3	1	32	34	1	2	2	1	2	2	2	2	1	12	3.73	6.36	4.25	36	0.15	0.4088	411	1	1825	9	2037	0.66	1	14	13	14	10	8	7	5	3	/	10	2	1	0	1	/	/	/	1	/	1	/	/
3541	3	1	31	33	1	2	2	1	2	1	2	2	1	12	4.52	5.97	6.05	35	0.64	0.39	713	1	1825	9	4850	0.79	1	13	13	13	9	10	8	8	5	/	9	2	2	0	1	/	/	/	1	/	1	/	/
3543	3	1	32	32	1	5	2	5	2	2	2	2	2	7	3.63	10.85	2.78	25	0.6	0.1	221.95	1	3000	11	3069	1.38	2	6	6	6	5	5	5	1	0	/	12	2	1	2	2	1	1	2	2	1	2	/	/
3546	3	1	27	24	1	1	2	1	2	2	2	2	1	7	3.09	7.94	5	41	0.8	0.3378	338.45	1	2475	11	2797	1.09	1	7	5	7	2	5	0	0	0	/	10	2	1	0	1	/	/	/	1	/	1	/	/
3547	3	1	32	29	1	4	2	1	2	2	2	2	3	6	4.93	6.79	3.33	39	0.58	0.1835	188.15	1	3400	12	3961	2.04	1	10	9	10	5	8	2	0	0	/	9	2	1	0	1	/	/	/	1	/	1	/	/
3550	3	1	32	31	1	1	2	1	2	2	2	2	1	8	5.03	7.54	2.87	35	0.45	0.2319	175.73	1	3450	12	3384	1.66	1	10	9	10	7	8	8	6	4	/	10	2	1	0	1	/	/	/	1	/	1	/	/
3551	3	1	32	33	1	2	2	1	2	2	2	2	3	17	5.4	5.27	3.52	39	0.78	0.491	183	1	1375	9	3767	1	1	19	16	19	10	16	12	10	6	/	9	2	1	1	2	1	2	1	1	1	1	/	/
3555	3	1	32	31	1	2	2	1	2	2	2	2	1	19	2.44	7.16	3.44	43	0.77	0.2081	359.07	1	3075	12	5613	1.49	1	11	5	11	4	5	5	3	1	/	9	2	1	1	2	1	1	1	2	1	2	/	/
3558	3	1	27	33	1	3	1	1	2	2	2	2	1	7	3.82	6.33	2.98	49	0.53	0.272	358.11	1	1225	8	2306	0.95	1	10	8	10	8	8	7	5	2	/	14	2	1	1	2	1	1	1	2	1	2	/	/
3559	3	1	34	32	1	5	2	1	2	2	2	2	1	12	4.03	9.53	3.83	43.64	0.72	0.519	255.66	1	2250	10	3095.7	0.66	1	3	2	3	1	2	0	0	0	/	10	1	1	0	1	/	/	/	1	/	1	/	/
3561	3	1	32	34	1	2	2	1	2	2	2	2	1	7	1.81	7.37	2.43	53	0.62	0.2859	277.48	1	2025	10	2123	0.99	1	8	7	8	7	7	6	4	1	/	7	2	1	0	1	/	/	/	1	/	1	/	/
3562	3	1	31	29	1	6	1	4	2	2	2	2	1	7	5.63	7.41	3.65	20	0.75	0.4084	113.61	1	2025	9	4854	2.11	1	20	18	18	4	4	2	0	0	/	8	2	1	0	1	/	/	/	1	/	1	/	/
3563	3	1	35	35	1	2	2	1	1	2	2	2	3	8	2.13	7.32	2.55	55	1.23	0.4878	193.86	1	2050	8	1537	0.7	1	7	7	7	3	6	6	4	3	/	8	2	1	0	1	/	/	/	1	/	1	/	/
3565	3	1	39	33	1	3	2	1	1	2	2	2	1	9	11.32	8.91	5.24	26	1.51	0.1374	313.4	1	1800	8	1458	0.67	1	5	4	5	4	4	4	0	0	/	10	2	1	0	1	/	/	/	1	/	1	/	/
3566	3	1	28	25	1	1	2	1	2	2	2	2	1	12	1.72	8.24	3.69	42	0.24	0.2094	158.69	1	2025	10	1658.2	0.36	1	6	4	6	3	4	4	2	0	/	10	2	1	0	1	/	/	/	1	/	1	/	/
3569	3	1	34	42	1	13	1	1	2	2	2	2	1	15	1.59	5.02	2.9	38	1.45	0.2385	393.75	1	2700	9	1779	0.79	1	5	5	5	5	5	5	3	1	/	11	2	1	0	1	/	/	/	1	/	1	/	/
3572	3	1	26	28	1	1	2	1	2	2	2	2	3	18	3.83	6.23	4.86	31	1.22	0.2607	301	1	1800	9	3512	1.79	1	12	12	12	4	12	12	10	8	/	8	2	1	1	2	1	2	1	1	1	1	/	/
3575	3	1	27	30	1	1	2	1	2	2	2	2	3	13	3.85	9.81	4.25	45	0.44	0.2164	232.52	1	2425	10	4081	0.98	1	18	17	18	12	14	11	9	6	/	8	2	1	0	1	/	/	/	1	/	1	/	/
3576	3	2	28	29	1	2	1	4	2	2	2	2	3	8	3.89	4.28	8.64	510.11	0.55	0.917	1252.8	1	1350	9	4123	1.18	1	10	8	8	6	7	6	4	1	/	10	2	1	0	1	/	/	/	1	/	1	/	/
3577	3	1	37	40	1	16	1	1	2	2	2	2	1	17	2.91	5.68	1.97	41	0.7	0.197	232.11	1	1725	9	2012	1	1	7	5	7	3	3	3	1	0	/	11	2	1	0	1	/	/	/	1	/	1	/	/
3579	3	1	31	35	1	8	1	1	2	2	2	1	2	12	3.03	10.69	6.66	49	2.27	0.4789	305.92	1	1800	9	3288	1.1	1	10	7	10	3	7	3	1	0	/	10	2	1	0	1	/	/	/	1	/	1	/	/
3580	3	2	29	30	1	3	1	1	2	2	2	2	1	14	5.63	7.33	3.34	52	1.34	0.3175	243.79	1	1525	10	5023	1.55	1	15	12	12	11	9	8	6	2	/	10	2	1	0	1	/	/	/	1	/	1	/	/
3581	3	1	30	31	1	4	2	1	2	2	2	2	1	14	6.95	6.53	5.37	97	0.41	0.2802	131.81	1	1825	9	4048	0.62	1	14	14	14	13	14	12	12	9	/	7	2	2	0	1	/	/	/	1	/	1	/	/
3583	3	1	35	38	1	9	2	1	2	2	2	2	1	10	3.06	17.13	4.24	41	0.4	0.1955	353.44	1	3000	10	4854	1.06	1	11	8	11	3	6	4	2	0	/	10	2	1	1	2	1	1	1	2	1	2	/	/
3585	3	1	28	29	1	1	2	5	1	2	2	2	3	27	8.21	5.98	6.96	30	0.94	0.3604	311.42	1	1800	9	4145	0.75	1	10	9	10	5	9	5	3	2	/	8	2	1	1	2	2	1	1	1	1	1	/	/
3586	3	1	39	37	1	7	1	1	2	2	2	2	1	9	1.93	9.27	2.86	30	0.16	0.1555	182.7	1	2025	9	1047.54	0.46	1	5	5	5	3	5	4	0	0	/	5	2	1	0	1	/	/	/	1	/	1	/	/
3587	3	1	30	37	1	1	2	1	2	2	2	2	3	20	2.05	/	2.51	93	2.46	0.286	254.53	1	1825	8	1183	0.46	1	6	5	6	4	5	4	2	1	/	7	2	1	0	1	/	/	/	1	/	1	/	/
3589	3	1	29	28	1	1	2	1	2	2	2	2	1	17	6.63	9.17	3.28	39	1.44	0.3703	451.99	1	1500	10	4854	0.97	1	15	15	15	14	15	11	9	8	/	9	2	1	0	1	/	/	/	1	/	1	/	/
3592	3	1	34	31	1	1	2	1	1	2	2	2	1	8	2.94	7.35	4.45	44.34	0.39	0.3792	213.33	1	3225	12	1493.85	0.51	1	5	5	5	5	5	5	3	2	/	12	2	1	0	1	/	/	/	1	/	1	/	/
3594	3	1	23	28	1	2	2	1	2	2	2	2	1	20	2.34	10.82	3.73	28	0.28	0.4122	127.8	1	2375	12	3842	0.8	1	13	13	13	11	12	11	11	6	/	11	2	2	0	1	/	/	/	1	/	1	/	/
3595	3	1	37	41	1	3	2	6	2	2	2	2	3	9	2.96	13.39	3.98	20	0.14	0.37	365	1	2525	10	3183	0.8	1	7	6	7	4	4	4	2	2	/	7	2	1	1	2	1	1	1	2	1	2	/	/
3596	3	1	28	29	1	3	2	1	2	2	2	2	1	30	7.05	7.82	5.61	51	0.3	0.6128	183.24	1	2025	10	3034	1.26	1	11	11	11	5	11	10	8	2	/	12	2	1	1	2	1	1	1	2	1	2	/	/
3597	3	1	27	33	2	4	2	1	2	2	2	2	1	9	1.46	3.45	2.38	255	1.57	0.3625	187.52	1	1500	10	1623	0.69	1	2	2	2	1	2	0	0	0	/	9	2	1	0	1	/	/	/	1	/	1	/	/
3599	3	1	30	29	1	2	2	1	2	2	2	2	1	9	2.56	7.45	4.77	28	0.31	0.502	908	1	2950	10	3095	1.39	1	7	5	7	2	5	0	0	0	/	10	2	1	0	1	/	/	/	1	/	1	/	/
3601	3	1	27	34	1	5	2	1	2	2	2	2	1	12	2.26	11.63	7.93	39.09	0.35	0.2493	206.29	1	3150	12	1726.73	0.45	1	9	7	9	7	7	7	5	3	/	9	2	1	0	1	/	/	/	1	/	1	/	/
3602	3	1	29	34	1	7	2	1	2	2	2	2	1	12	2.44	9.31	4.38	32	0.37	0.3023	136.68	1	1975	10	4854	0.53	1	14	14	14	8	12	10	8	6	/	9	2	1	0	1	/	/	/	1	/	1	/	/
3603	3	1	32	37	1	4	1	1	2	2	2	2	3	9	2.23	9.96	4.65	28.2	0.53	0.3912	190.18	1	2100	8	967	0.26	1	4	4	4	3	3	3	1	0	/	10	2	1	0	1	/	/	/	1	/	1	/	/
3604	3	1	37	44	1	18	1	1	2	2	2	2	1	14	3.94	7.35	4.4	61.95	0.62	0.6249	112.63	1	2250	10	2276.05	0.9	1	9	9	9	6	9	6	4	3	/	10	2	1	0	1	/	/	/	1	/	1	/	/
3606	3	1	28	31	1	3	2	1	2	2	2	2	3	20	3.39	6.46	3.63	20	0.08	0.1	595	1	1725	9	1975	0.48	1	9	8	9	3	8	3	1	0	/	12	2	1	0	1	/	/	/	1	/	1	/	/
3607	3	1	26	27	1	5	2	1	2	2	2	2	1	9	6.07	7.08	3.69	61	0.74	0.45	508	1	1775	9	4763	1.16	1	17	15	17	12	13	12	12	9	/	12	2	2	0	1	/	/	/	1	/	1	/	/
3610	3	1	23	30	1	2	2	6	2	2	2	2	1	19	6.85	5.4	2.16	47	0.68	0.3661	290.17	1	1325	9	5290	1.01	1	11	11	11	8	11	9	7	4	/	9	2	1	1	2	1	1	1	2	1	2	/	/
3611	3	1	31	35	1	5	1	5	2	2	2	2	1	11	3.1	7.3	5.19	42	1.03	0.4365	650.64	1	3075	11	2275	0.93	1	9	9	9	7	8	7	5	4	/	7	2	1	1	2	1	1	1	2	1	2	/	/
3618	3	1	40	42	1	8	2	1	2	2	2	2	1	8	0.9	2.96	2.4	278.16	0.3	0.4125	483.27	1	2475	11	2890.75	0.8	1	9	9	9	5	9	9	7	6	/	10	2	1	0	1	/	/	/	1	/	1	/	/
3619	3	1	39	40	1	16	1	1	2	2	2	2	1	15	5.14	5.54	4.97	49	0.98	0.2923	693.74	1	2475	11	2874	1.37	1	9	8	9	7	8	7	5	2	/	15	2	1	0	1	/	/	/	1	/	1	/	/
3622	3	1	40	40	1	2	2	1	1	2	2	2	1	8	1.85	10.7	4.73	40	0.16	0.09	244.96	1	2850	10	830	0.67	1	4	3	4	2	3	0	0	0	/	11	2	1	1	2	1	1	1	2	1	2	/	/
3624	3	1	34	35	1	4	2	1	2	2	2	2	1	3	0.39	8.19	2.13	23	0.89	0.3817	227.29	1	2475	11	578	0.6	1	3	3	3	2	2	0	0	0	/	9	2	1	0	1	/	/	/	1	/	1	/	/
3625	3	1	31	34	1	4	1	1	2	2	2	2	1	11	1.67	6.89	2.62	51	0.5	0.1831	212.29	1	1825	9	2735	0.71	1	7	7	7	5	7	5	3	3	/	8	2	1	0	1	/	/	/	1	/	1	/	/
3626	3	1	28	36	1	8	2	1	2	2	2	2	3	25	7.67	7.43	5.53	39.13	0.35	0.34	/	1	1575	9	3491.24	0.83	1	15	12	15	10	12	10	8	3	/	11	2	1	0	1	/	/	/	1	/	1	/	/
3627	3	2	38	41	1	12	1	1	2	2	2	2	1	5	0.977	11.34	4.97	24	1.09	0.1473	407.17	1	3000	11	1592	1.81	1	5	5	5	3	4	3	1	0	/	16	2	1	0	1	/	/	/	1	/	1	/	/
3629	3	1	33	39	1	5	2	1	2	2	2	2	3	4	0.79	10.2	5.66	27.92	0.51	0.3469	906.63	1	2700	12	1622	0.57	1	4	4	4	3	4	3	1	0	/	10	2	1	2	2	1	1	2	2	1	2	/	/
3633	3	1	31	34	1	10	1	1	2	2	2	2	1	10	7.8	8.4	2.55	52	0.75	0.3166	137.22	1	1550	10	7700	0.97	1	12	8	12	2	8	0	0	0	/	7	2	1	0	1	/	/	/	1	/	1	/	/
3636	3	1	34	37	1	5	2	1	1	2	2	2	1	7	1.77	6.79	2.92	70.3	0.6	0.1183	486.71	1	2475	11	2455.08	0.79	1	7	7	7	6	7	7	5	3	/	12	2	1	0	1	/	/	/	1	/	1	/	/
3640	3	1	29	30	1	1	2	1	2	2	2	2	1	9	2.6	9.92	3.23	45	1.05	0.2833	307.68	1	1975	8	2880	0.91	1	8	7	8	4	2	2	0	0	/	13	2	1	2	2	1	1	2	2	1	2	/	/
3643	3	1	31	38	1	10	1	1	2	2	2	2	3	9	6.35	6.9	1.99	25	0.33	0.3477	280	1	2375	10	3763	0.94	1	14	14	14	8	13	9	7	2	/	12	2	1	1	2	1	1	1	2	1	2	/	/
3644	3	1	21	26	1	3	1	1	2	2	2	2	2	22	/	9.25	4.74	20	0.2	0.2687	110.15	1	1650	10	5424	1.81	1	11	10	11	6	9	8	6	4	/	8	2	1	1	2	2	1	1	1	1	1	/	/
3648	3	1	30	30	1	4	1	1	2	2	2	2	1	9	2.56	7.54	14.06	43	0.44	0.2852	110.56	1	2525	10	5527	1.18	1	10	10	10	10	10	10	8	4	/	9	2	1	0	1	/	/	/	1	/	1	/	/
3651	3	2	35	36	1	3	1	1	1	2	2	2	3	16	9.73	6.6	3.31	36	1.13	0.117	174.68	1	3075	12	4854	1.74	1	16	12	12	9	9	7	5	0	/	11	2	1	0	1	/	/	/	1	/	1	/	/
3653	3	1	25	24	1	2	1	1	2	2	2	2	1	6	2.75	6.02	7.1	55.06	2.1	0.4434	275.16	1	1800	9	1406.85	0.38	1	4	3	4	3	3	3	1	1	/	13	2	1	0	1	/	/	/	1	/	1	/	/
3654	3	1	33	34	1	15	1	1	2	2	2	2	3	22	9.11	6.73	8.31	56	0.25	0.2623	185.17	1	2350	10	4777	0.67	1	19	18	19	8	12	11	11	8	/	10	2	2	1	2	1	2	1	1	1	1	/	/
3655	3	1	31	37	1	4	1	1	2	2	2	2	1	19	7.72	6.45	2.67	39	1.03	0.158	139.74	1	3375	12	6333	1.9	1	13	13	13	2	12	7	5	0	/	10	2	1	1	2	1	1	1	2	1	2	/	/
3659	3	1	31	37	1	9	2	3	2	2	2	2	2	12	7.78	9.86	5.18	79	0.56	0.1	217	1	2525	10	2527	1.63	1	9	8	9	8	8	7	5	2	/	12	2	1	0	1	/	/	/	1	/	1	/	/
3667	3	1	29	37	1	2	2	1	2	2	2	1	3	18	4.85	6.26	3.59	24	0.33	0.3549	416.55	1	1350	9	3992	0.52	1	18	17	18	4	17	17	13	2	/	11	2	1	0	1	/	/	/	1	/	1	/	/
3668	3	1	27	33	1	10	1	1	2	2	2	2	1	13	1.4	6.21	1.97	27	0.49	0.4064	271.87	1	3000	12	2927	0.92	1	9	8	9	7	8	8	8	3	/	7	2	2	0	1	/	/	/	1	/	1	/	/
3671	3	1	28	28	1	4	2	1	1	2	2	2	1	19	4.61	6.74	3.23	52	0.54	0.2895	273.24	1	1375	9	3483	0.89	1	8	8	8	8	8	8	6	6	/	15	2	1	2	2	1	1	2	2	1	2	/	/
3672	3	1	32	43	1	4	2	1	2	2	2	2	1	14	2.31	7.02	3.59	71	0.93	0.2693	200.6	1	1500	10	4854	1.75	1	21	20	21	12	17	15	11	6	/	10	2	1	2	2	1	1	2	2	1	2	/	/
3674	3	1	30	37	1	1	2	1	1	2	2	2	2	17	3.67	9.83	4.72	52	1.77	0.2048	827.24	1	2500	11	4854	1.38	1	15	15	15	9	13	11	9	3	/	7	2	1	0	1	/	/	/	1	/	1	/	/
3676	3	1	28	50	1	5	2	1	2	2	2	2	3	17	11.6	8	9.49	76	1	0.9687	123.2	1	1600	8	2134	0.6	1	3	2	3	1	2	0	0	0	/	12	1	1	0	1	/	/	/	1	/	1	/	/
3679	3	1	35	39	1	4	2	1	1	2	2	2	3	20	3.71	5.4	2.31	54	0.58	0.176	157.39	1	2025	10	4775	1.2	1	14	13	14	9	12	9	7	4	/	9	2	1	0	1	/	/	/	1	/	1	/	/
3680	3	1	25	28	1	2	1	1	2	2	2	2	1	12	3.89	5.15	5.02	41.84	0.72	0.1161	190.65	1	1500	10	5576.87	1.28	1	13	13	13	9	10	9	7	5	/	9	2	1	0	1	/	/	/	1	/	1	/	/
3682	3	1	30	30	1	2	1	1	2	1	2	2	1	5	2.4	8.48	3.1	28	0.39	0.1671	231.66	1	2700	10	1281.09	0.42	1	10	8	10	5	6	4	2	0	/	12	2	1	0	1	/	/	/	1	/	1	/	/
3683	3	1	32	33	1	1	1	1	2	2	2	2	1	20	0.17	7.11	4.91	49.47	0.47	0.2347	155.49	1	1350	9	4854	1.14	1	9	7	9	5	6	5	3	0	/	14	2	1	0	1	/	/	/	1	/	1	/	/
3684	3	1	30	33	1	5	2	1	1	2	2	2	1	4	0.74	8.5	3.53	54.22	1.57	0.3789	462.6	1	2475	11	1495.15	0.35	1	4	4	4	4	3	3	1	0	/	15	2	1	0	1	/	/	/	1	/	1	/	/
3685	3	1	25	27	1	4	1	1	2	2	2	2	1	10	2.88	8.83	4.67	50	0.77	0.2754	297.38	1	1775	9	3127	0.71	1	7	6	7	4	5	3	1	0	/	15	2	1	0	1	/	/	/	1	/	1	/	/
3687	3	1	27	35	1	1	2	1	2	2	2	2	1	24	10.37	6.98	6.97	36	0.43	0.2679	128.09	1	1225	8	4152	0.78	1	11	7	11	5	7	7	5	4	/	13	2	1	2	2	1	1	2	2	1	2	/	/
3688	3	1	27	28	1	5	1	3	2	2	2	2	1	13	3.23	6.95	6.87	95	0.13	0.1284	157.58	1	1650	11	3590	0.45	1	14	13	14	11	11	11	7	5	/	10	2	1	2	2	1	1	2	2	1	2	/	/
3690	3	1	27	33	1	2	2	1	2	2	2	2	2	13	4.35	8.86	4.98	67	0.82	0.2682	147.57	1	2475	11	4181	1.31	1	7	7	7	6	5	6	4	2	/	12	2	1	2	2	1	1	2	2	1	2	/	/
3691	3	1	29	38	1	1	2	1	2	2	2	2	2	6	2.03	9.78	3.83	40	0.46	0.1	207	1	1800	9	2428	1	1	5	5	5	2	4	0	0	0	/	13	2	1	1	2	1	1	1	2	1	2	/	/
3693	3	1	31	33	1	1	2	1	2	1	2	2	1	22	15.86	5.31	4.17	54	0.36	0.309	250.56	1	1625	11	5703	0.83	1	14	12	14	11	12	10	8	1	/	8	2	1	0	1	/	/	/	1	/	1	/	/
3694	3	1	30	29	1	2	2	1	2	2	2	2	1	10	3.5	4.95	2.06	33	0.19	0.2168	153.98	1	1400	8	2182	1.17	1	8	6	8	6	6	6	4	2	/	9	2	1	0	1	/	/	/	1	/	1	/	/
3698	3	2	27	31	1	10	1	1	2	2	2	2	1	11	8.83	5.78	2.35	29	0.32	0.198	195.22	1	1775	9	2585	0.74	1	8	8	8	3	6	4	2	0	/	12	2	1	0	1	/	/	/	1	/	1	/	/
3700	3	1	27	25	1	5	1	1	2	2	2	2	1	17	4.2	5.71	1.98	27	0.62	0.4059	307.76	1	1500	10	4265	0.82	2	17	13	17	8	11	11	7	4	/	12	2	1	1	2	1	1	1	2	2	1	/	/
3701	3	1	33	43	1	6	2	1	2	2	2	2	1	12	2.92	9.77	2.65	39	0.34	0.2562	163.02	1	2025	8	2976	0.86	1	4	3	4	1	2	0	0	0	/	8	1	1	0	1	/	/	/	1	/	1	/	/
3704	3	1	32	34	1	1	2	1	1	2	2	2	1	9	4.2	6.43	3.27	56	0.24	0.2629	347.3	1	2000	10	4854	1.67	1	11	11	11	8	10	10	8	2	/	12	2	1	1	2	1	1	1	2	1	2	/	/
3705	3	1	35	39	1	2	2	1	2	2	2	2	1	14	1.45	4.75	3.13	53	0.53	0.2014	154.32	1	2025	9	2330	1.13	2	11	9	11	6	8	6	4	2	/	15	2	1	2	2	1	1	2	2	1	2	/	/
3706	3	1	28	45	1	7	2	1	2	2	2	2	1	9	2.76	7.93	3.69	55	0.27	0.2	222.06	1	2175	10	1417	0.68	1	2	2	2	1	1	0	0	0	/	17	1	1	0	1	/	/	/	1	/	1	/	/
3707	3	1	26	25	1	2	1	1	2	2	2	2	1	12	7.77	5.84	3.52	30	1.56	0.1707	305.89	1	2025	9	1954	0.79	1	5	5	5	4	5	5	3	2	/	7	2	1	0	1	/	/	/	1	/	1	/	/
3708	3	1	29	28	1	2	2	1	2	2	2	2	1	8	1.99	10.48	5.66	60	0.33	0.3718	258.05	1	3150	13	2256	1.95	1	3	3	3	2	3	2	0	0	/	9	2	1	0	1	/	/	/	1	/	1	/	/
3709	3	1	32	33	1	7	2	1	2	2	2	2	1	17	4.55	6.79	3.91	36	0.25	0.4174	121.22	1	2800	11	3409	0.68	1	6	6	6	5	5	4	2	1	/	9	2	1	0	1	/	/	/	1	/	1	/	/
3710	3	1	33	52	1	5	1	1	2	2	2	2	1	10	1.66	10.48	3.61	33.49	0.46	0.3122	135.4	1	2025	9	2331.55	0.57	1	7	7	7	2	3	3	1	1	/	10	2	1	0	1	/	/	/	1	/	1	/	/
3712	3	1	32	33	1	3	1	1	2	2	2	2	1	10	3.81	5.67	3.07	41	0.64	0.2237	186.17	1	2225	9	4854	1.26	1	11	10	11	8	8	8	6	5	/	12	2	1	0	1	/	/	/	1	/	1	/	/
3713	3	1	27	32	1	1	2	1	2	2	2	2	1	20	7.5	6.63	3.43	20	0.39	0.7634	269	1	1225	8	3333	0.55	1	9	6	9	4	6	4	4	1	/	7	2	2	0	1	/	/	/	1	/	1	/	/
3714	3	1	28	28	1	5	2	1	2	2	2	2	2	16	5.19	7.59	5.17	19	0.98	0.3741	244.27	1	2125	10	4766	1.28	1	13	11	13	5	10	7	7	7	/	13	2	2	0	1	/	/	/	1	/	1	/	/
3715	3	1	35	38	1	10	2	1	2	2	2	2	1	12	5.19	6.47	2.73	47	0.23	0.3165	237.03	1	2250	10	3617	1.14	1	8	8	8	6	7	6	4	0	/	10	2	1	1	2	1	1	1	2	1	2	/	/
3717	3	1	35	42	1	15	2	1	2	2	2	2	3	15	6.56	6.89	2.95	30	0.49	0.2707	294.37	1	2025	10	2841	0.26	1	13	13	13	10	11	10	8	6	/	12	2	1	1	2	1	1	1	2	1	2	/	/
3720	3	1	32	35	1	4	2	5	2	2	2	2	1	14	8.54	6.94	6.01	28	1.06	0.3617	160.83	1	1800	9	4854	1.83	1	13	11	13	10	10	8	6	1	/	8	2	1	0	1	/	/	/	1	/	1	/	/
3722	3	1	37	37	1	10	2	1	2	2	2	2	1	2	1.64	10.7	4.14	26.71	0.91	0.4721	298.17	1	2700	12	2088.99	0.44	1	8	5	5	5	5	4	2	0	/	10	2	1	0	1	/	/	/	1	/	1	/	/
3723	3	1	30	32	1	3	2	1	1	2	2	2	1	29	10.04	6.01	5.01	27	0.82	0.241	356	1	1325	9	4854	0.84	1	12	10	12	7	7	6	4	2	/	10	2	1	0	1	/	/	/	1	/	1	/	/
3727	3	1	32	35	1	8	2	1	2	1	2	2	1	12	4.97	6.49	2.61	28	0.16	0.1465	166.28	1	1975	10	4854	1.2	1	15	15	15	11	12	12	12	8	/	8	2	2	0	1	/	/	/	1	/	1	/	/
3728	3	1	29	35	1	4	1	1	2	2	2	2	2	26	5.38	7.06	4.78	27.89	0.94	0.4976	677.27	1	1350	9	4068.86	0.58	1	8	8	8	5	8	8	6	5	/	9	2	1	2	2	1	1	2	2	1	2	/	/
3729	3	1	35	37	1	1	2	1	2	2	2	2	1	12	1.96	8.03	3.68	56.63	0.73	0.3514	226.13	1	2475	11	2226.87	0.64	1	6	6	6	6	6	6	4	2	/	13	2	1	2	2	1	1	2	2	1	2	/	/
3730	3	1	26	28	1	1	2	1	2	2	2	2	1	15	1.68	4.87	1.72	47	0.47	0.348	383.4	1	3000	10	2041	1.26	1	12	9	12	6	9	7	5	2	/	12	2	1	2	2	1	1	2	2	1	2	/	/
3732	3	1	28	33	1	4	2	1	2	2	2	2	1	13	8.58	7.36	2.4	28	0.34	0.4078	281	1	1325	9	3836	1.12	1	8	8	8	7	8	6	4	2	/	7	2	1	1	2	1	2	1	1	1	1	/	/
3734	3	1	29	29	1	4	2	1	2	2	2	2	1	4	0.4	10.65	5.22	22	0.46	0.4436	301.65	1	3000	11	954	0.59	1	4	4	4	2	2	0	0	0	/	12	2	1	0	1	/	/	/	1	/	1	/	/
3735	3	1	25	27	2	1	2	1	2	2	2	2	1	16	2.96	10.83	8.45	32	0.87	0.1513	125.01	1	1875	10	3854	0.95	1	13	12	13	6	8	6	4	3	/	8	2	1	0	1	/	/	/	1	/	1	/	/
3736	3	2	32	51	1	3	2	1	2	2	2	2	1	9	7.02	7.82	7.85	26.99	1.06	0.615	427.67	1	1350	9	2279.14	0.5	1	11	11	11	10	11	9	7	4	/	12	2	1	0	1	/	/	/	1	/	1	/	/
3739	3	1	29	27	2	3	1	1	2	2	2	2	1	23	3.55	7.83	3.41	27	0.46	0.2341	246.21	1	2475	11	1259	0.67	1	7	7	7	1	6	6	4	4	/	11	2	1	1	2	1	1	1	2	1	2	/	/
3740	3	1	28	29	1	4	2	1	2	2	2	2	1	14	3.01	7.02	4.23	42	0.48	0.27	784	1	2150	11	4854	1.22	1	11	10	11	9	10	10	10	9	/	12	2	2	1	2	1	1	1	2	1	2	/	/
3741	3	1	23	24	1	2	1	1	2	2	2	2	1	6	2.44	7.76	2.11	34	0.97	0.1	300.96	1	1950	8	2387	1.39	1	8	6	8	3	6	4	2	1	/	9	2	1	1	2	1	1	1	2	1	2	/	/
3743	3	1	25	29	1	1	2	1	2	2	2	2	3	6	1.25	6.58	2.58	48	0.81	0.1193	739.08	1	1775	9	4854	0.91	1	13	13	13	11	12	11	11	6	/	7	2	2	2	2	2	1	2	1	1	1	/	/
3745	3	2	26	27	1	5	1	1	2	2	2	2	1	8	3.62	6.24	3.74	23	0.96	0.679	204.6	1	1575	8	4448	1.4	1	9	9	9	6	8	7	5	1	/	8	2	1	0	1	/	/	/	1	/	1	/	/
3748	3	2	41	44	1	8	2	4	2	2	2	2	1	24	4.55	5.15	4.3	25.3	0.56	0.1	139.17	1	3825	14	5089	1.41	1	11	11	11	10	8	7	5	2	/	11	2	1	0	1	/	/	/	1	/	1	/	/
3749	3	1	26	27	1	1	1	1	2	2	2	1	1	15	2.46	7.9	3.67	62.67	0.57	0.8978	264.23	1	1350	9	1315.44	0.21	1	3	3	3	3	3	3	0	0	/	15	2	1	0	1	/	/	/	1	/	1	/	/
3750	3	1	26	40	1	7	1	1	2	2	2	2	1	18	3.1	5.93	2.35	37	1.3	0.3051	362.2	1	1350	9	2649.16	0.73	1	13	12	13	8	8	7	5	4	/	9	2	1	1	2	1	1	1	2	1	2	/	/
3753	3	1	26	29	1	1	1	1	2	2	2	1	1	16	9.92	6.68	3.82	35	0.37	0.5128	185.74	1	1650	10	3057	1.01	1	9	7	9	5	5	5	3	1	/	10	2	1	0	1	/	/	/	1	/	1	/	/
3754	3	1	30	37	1	10	2	1	2	2	2	2	1	14	4.29	10.04	5.27	34	0.34	0.3572	218	1	1975	10	4523	0.83	1	11	11	11	6	6	6	4	2	/	10	2	1	0	1	/	/	/	1	/	1	/	/
3758	3	1	27	29	1	3	1	5	2	2	2	2	2	8	2.24	9.92	4.72	61	0.73	0.1586	195.12	1	1550	8	2099	0.91	1	9	9	9	5	8	5	3	2	/	12	2	1	1	2	1	1	1	2	1	2	/	/
3759	3	1	25	26	1	3	1	1	2	2	2	2	1	10	1.77	7.55	4.7	44	0.56	0.3066	483.08	1	1200	8	2409	1.4	2	4	4	4	3	4	2	0	0	/	9	2	1	1	2	1	1	1	2	1	2	/	/
3761	3	1	26	26	1	6	1	1	2	2	2	2	1	25	11.06	8.55	24.72	48.23	1.34	1.0236	222.08	1	1200	8	2816.53	0.38	1	13	13	13	9	13	13	10	10	/	6	1	1	0	1	/	/	/	1	/	1	/	/
3763	3	1	27	26	1	4	1	1	2	2	2	2	1	21	5.66	5.1	2.02	34	0.47	0.16	233	1	1600	8	1978	0.66	1	10	9	10	8	7	7	5	3	/	7	2	1	0	1	/	/	/	1	/	1	/	/
3764	3	1	30	36	1	3	2	1	2	1	2	2	3	14	3.08	7	5.46	35	0.26	0.1	868	1	2250	10	3855	0.92	1	10	8	10	7	6	2	0	0	/	8	2	1	0	1	/	/	/	1	/	1	/	/
3765	3	1	30	29	1	3	2	1	2	2	2	2	1	8	0.82	11.33	4.99	54	0.36	0.1368	260.79	1	2025	9	1969	0.78	1	5	5	5	5	5	5	3	2	/	10	2	1	0	1	/	/	/	1	/	1	/	/
3767	3	1	25	35	1	9	2	1	2	2	2	2	1	11	1.71	5.72	4.44	50	1.56	0.4092	301	1	2050	10	3185	0.72	1	8	8	8	6	8	8	6	3	/	10	2	1	0	1	/	/	/	1	/	1	/	/
3768	3	2	26	29	1	2	2	1	1	2	2	2	1	18	4.52	6.58	3.9	32	0.4	0.4254	203.2	1	1200	8	2290	1	1	9	8	8	6	7	6	2	1	/	11	2	1	0	1	/	/	/	1	/	1	/	/
3770	3	1	38	38	1	2	2	1	2	2	2	2	1	18	3.91	6.51	3.25	41	0.76	0.2172	401.05	1	1650	11	4634	0.85	2	10	10	10	10	10	10	6	3	/	9	2	1	2	2	2	1	2	1	1	1	/	/
3771	3	1	30	29	1	1	2	1	2	2	2	2	1	8	5.75	6.75	4.08	20	0.52	0.1	244.21	1	1600	8	4854	1.01	1	14	14	14	12	14	12	12	10	/	13	2	2	2	2	1	1	2	2	1	2	/	/
3773	3	1	32	28	1	4	2	1	2	2	2	2	1	23	7.45	6.78	4.37	45.71	0.4	0.4229	250.64	1	2700	13	3243.62	0.78	1	14	13	14	6	10	9	7	4	/	8	2	1	2	2	1	1	2	2	1	2	/	/
3774	3	1	30	31	1	4	1	1	2	2	2	2	1	10	0.41	11.8	3.08	35.6	0.48	0.834	245.73	1	1800	8	1274.12	0.64	1	5	4	5	2	2	0	0	0	/	8	2	1	0	1	/	/	/	1	/	1	/	/
3776	3	1	28	30	1	1	2	1	1	2	2	2	1	18	4.08	5.62	1.62	36	0.32	0.2202	182.75	1	2250	11	2309	1.3	1	9	7	9	5	4	4	2	1	/	11	2	1	0	1	/	/	/	1	/	1	/	/
3779	3	1	27	35	1	7	1	1	2	2	2	2	2	10	3.24	5.7	5.87	99.97	0.42	0.5589	261.91	1	1825	12	4159.56	1.11	1	8	8	8	7	8	8	6	5	/	12	2	1	2	2	1	1	2	2	1	2	/	/
3780	3	1	28	32	1	2	2	1	1	2	2	2	2	9	1.9	8.03	7.51	82.07	0.35	0.3742	220.04	1	2475	12	1636.08	0.59	1	4	4	4	4	4	4	2	0	/	13	2	1	1	2	1	1	1	2	1	2	/	/
3781	3	1	29	27	1	2	2	1	2	2	2	2	2	7	3.01	9.53	7.55	39	0.37	0.16	726	1	3900	13	3751	1.69	1	16	16	16	13	15	16	16	9	/	9	2	2	2	2	1	1	2	2	1	2	/	/
3782	3	1	32	33	1	1	2	1	2	2	2	2	1	11	1.87	3.08	4.81	244	2.1	0.3349	247.41	1	3075	11	420	0.37	1	9	5	9	4	5	4	2	0	/	11	2	1	2	2	1	1	2	2	1	2	/	/
3785	3	1	29	33	1	7	2	1	2	2	2	2	2	14	3.63	7.41	3.02	51	0.83	0.3	202.4	1	1650	9	3587	1.05	1	10	10	10	10	10	10	10	6	/	11	2	2	1	2	1	1	1	2	1	2	/	/
3786	3	2	38	37	1	13	1	1	2	2	2	2	1	16	5.09	8.17	4.8	63	0.91	0.9858	313.89	1	2475	11	4744	1.77	1	13	13	13	11	10	11	7	6	/	8	2	1	0	1	/	/	/	1	/	1	/	/
3787	3	2	29	33	1	6	1	5	2	2	2	2	3	4	1.65	11.52	2.53	42	0.57	0.2318	473.12	1	2250	10	1831	1.15	1	6	5	5	3	3	3	1	1	/	10	2	1	0	1	/	/	/	1	/	1	/	/
3788	3	1	30	30	1	1	2	1	2	2	2	2	1	11	2.46	8.21	14.63	71	0.54	0.3932	185.64	1	1200	8	1347	0.85	1	7	6	7	5	5	5	3	1	/	11	2	1	0	1	/	/	/	1	/	1	/	/
3790	3	1	32	37	1	2	2	3	1	2	2	2	1	7	7.09	5.56	1.46	20	0.48	0.1	249.69	1	3375	12	3843	1.41	1	11	10	11	7	8	7	5	3	/	11	2	1	1	2	1	1	1	2	1	2	/	/
3791	3	1	29	28	1	1	2	1	2	2	2	2	1	20	3.62	7.21	2.87	29	0.5	0.3512	201.24	1	2475	11	2978	2.03	2	9	7	9	7	7	7	7	6	/	14	2	2	2	2	1	1	2	2	1	2	/	/
3792	3	1	24	23	1	5	2	1	2	2	2	2	1	10	8.37	8.52	5.84	62	0.82	0.3992	192.92	1	1350	9	4847	1.12	1	14	13	14	7	11	6	4	3	/	10	2	1	1	2	1	1	1	2	1	2	/	/
3794	3	1	31	39	1	1	2	1	2	2	2	2	1	20	8.75	6.92	4.98	30	0.9	0.2361	463.17	1	1350	9	4320	1.77	2	14	12	14	10	12	11	11	8	/	7	2	2	1	2	1	1	1	2	1	2	/	/
3795	3	1	38	39	1	2	2	1	2	2	2	2	1	11	1.65	5.73	2.8	41	0.11	0.23	134	1	2700	12	2443	1.08	1	5	5	5	3	4	3	1	0	/	8	2	1	0	1	/	/	/	1	/	1	/	/
3798	3	1	26	25	1	3	1	1	2	2	2	1	1	17	4.85	8.26	2.61	37	0.46	0.2023	271.49	1	2175	11	2399	0.62	1	12	12	12	4	11	8	6	2	/	11	2	1	0	1	/	/	/	1	/	1	/	/
3799	3	1	30	34	1	12	2	1	2	2	2	2	3	6	4.53	6.73	2.72	63.51	0.74	0.514	193.42	1	2900	11	1166.74	1.23	1	10	10	10	8	9	9	7	5	/	12	2	1	0	1	/	/	/	1	/	1	/	/
3802	3	1	32	42	1	7	2	1	2	2	2	2	3	17	5.71	7.7	3.45	53	0.2	0.1269	150.01	1	1500	7	974	0.9	1	5	5	5	2	5	3	1	1	/	12	2	1	1	2	1	2	1	1	1	1	/	/
3803	3	1	37	47	1	5	2	1	2	2	2	2	2	6	1.53	7.91	3.64	47.69	1.35	0.5485	338.73	1	2250	10	2129.61	1.04	1	6	6	6	4	6	5	1	1	/	12	2	1	1	2	1	1	1	2	1	2	/	/
3806	3	1	30	27	1	1	1	1	2	2	2	2	1	13	4.95	5.44	3.09	21	0.51	0.136	158.32	1	1200	8	1940	1.05	1	6	5	6	3	4	3	1	0	/	7	2	1	0	1	/	/	/	1	/	1	/	/
3807	3	1	34	52	1	6	2	1	2	2	2	2	1	11	5.78	6.01	3.51	73	0.47	0.29	162	1	2250	11	4854	1.53	1	16	10	10	9	9	6	4	1	/	8	2	1	0	1	/	/	/	1	/	1	/	/
3809	3	1	32	38	1	6	2	5	2	2	2	2	1	20	/	4.15	4.15	60	0.39	0.1199	490.97	2	1350	9	3974	0.72	1	12	12	12	9	10	9	5	4	/	9	2	1	0	1	/	/	/	1	/	1	/	/
3810	3	1	39	34	1	14	1	1	2	2	2	2	1	4	0.87	12.47	3.35	92	0.58	0.1711	215.62	1	3600	16	815	1.02	1	2	2	2	1	2	2	0	0	/	10	2	1	0	1	/	/	/	1	/	1	/	/
3811	3	1	27	29	1	1	2	3	2	2	2	2	2	4	1.5	7.04	2.01	83	0.53	0.1	309.21	1	1800	8	2726	0.41	1	11	10	11	7	10	8	6	2	/	10	2	1	1	2	1	1	1	2	1	2	/	/
3812	3	1	28	39	1	2	2	4	2	2	2	2	3	16	11.41	9.48	2.78	27	0.55	0.3353	236.25	1	2025	9	3363	1.34	1	10	9	10	7	6	3	1	0	/	14	2	1	2	2	2	1	2	1	1	1	/	/
3813	3	1	30	29	1	1	2	1	2	2	2	2	1	6	1.81	9.92	4.17	64	1.04	0.192	344	1	3000	10	2221	0.62	1	6	6	6	3	6	2	0	0	/	7	2	1	0	1	/	/	/	1	/	1	/	/
3814	3	1	28	35	1	4	1	1	2	2	2	2	1	18	6.37	6.51	4.08	72	0.56	0.3119	241.7	1	1200	8	3097	1.1	1	8	8	8	8	7	7	5	4	/	7	2	1	0	1	/	/	/	1	/	1	/	/
3816	3	1	27	30	1	4	2	2	1	2	2	2	3	28	9.09	6.19	2.65	20	0.48	0.1	313.8	1	1575	8	4854	0.84	1	13	11	13	5	11	6	4	1	/	10	2	1	0	1	/	/	/	1	/	1	/	/
3818	3	1	27	32	1	1	2	1	2	2	2	2	1	6	1.86	11.33	5.43	38	0.78	0.4181	154.66	1	3150	14	2637	1.4	1	8	8	8	6	8	8	2	1	/	11.2	2	1	0	1	/	/	/	1	/	1	/	/
3820	3	1	31	29	1	5	2	1	2	2	2	2	1	40	/	6.12	10.22	53	0.96	0.1	/	1	1650	11	2069	0.39	2	6	6	6	5	6	5	1	1	/	7	2	1	2	2	1	1	2	2	1	2	/	/
3821	3	1	33	40	1	2	2	1	2	2	2	2	1	13	1.44	7.73	1.72	20	0.95	0.2293	139.34	1	2025	9	1949	1.84	1	5	5	5	5	4	2	0	0	/	15	2	1	1	2	1	1	1	2	1	2	/	/
3822	3	1	24	30	1	2	1	1	2	2	2	2	1	23	7.9	6.7	4.27	20	1.41	0.15	299	1	1200	8	3487	0.72	1	12	12	12	7	9	9	7	6	/	10	2	1	1	2	1	1	1	2	1	2	/	/
3823	3	1	33	34	1	4	2	1	1	2	2	2	1	15	4.88	6.9	4.36	26	0.4	0.165	148	1	1425	8	5141	0.77	1	12	11	12	9	10	9	7	6	/	10	2	1	1	2	1	1	1	2	1	2	/	/
3824	3	2	24	27	1	7	1	1	2	2	2	2	1	9	1.83	7.87	4.28	37	0.61	0.1004	277	1	1800	8	2776	1.42	1	9	9	9	5	7	5	3	2	/	9	2	1	0	1	/	/	/	1	/	1	/	/
3825	3	1	25	27	1	1	2	1	2	2	2	2	3	16	6.74	5.27	5.3	51	1.82	0.3772	370.73	1	1500	10	3914	1.58	1	11	11	11	9	10	10	8	6	/	9	2	1	0	1	/	/	/	1	/	1	/	/
3826	3	2	25	28	1	4	1	4	2	2	2	2	2	12	5.57	7	4.6	83	1.39	0.3872	206.26	1	1500	10	4615	1.73	1	11	11	11	11	11	11	9	4	/	11	2	1	0	1	/	/	/	1	/	1	/	/
3827	3	1	33	40	1	3	2	1	2	2	2	2	1	9	2.77	4.86	2.84	48.23	1.77	0.4913	468.15	1	1825	9	2952.16	0.84	1	15	14	15	11	11	11	9	8	/	12	2	1	0	1	/	/	/	1	/	1	/	/
3829	3	1	32	32	1	5	2	1	2	2	2	2	1	10	1.94	9.27	4.17	21	0.74	0.4427	259.2	1	3600	12	4854	1.8	1	11	11	11	9	10	8	8	5	/	11	2	2	0	1	/	/	/	1	/	1	/	/
3830	3	1	31	39	1	4	2	1	2	2	2	2	3	6	1.41	7.64	2.24	52.33	0.43	0.4215	195.77	1	2275	9	3000	1.19	1	13	13	13	12	13	13	11	5	/	6	2	1	2	2	1	1	2	2	1	2	/	/
3831	3	1	28	28	1	5	1	1	2	2	2	2	1	10	4.1	8.37	2.91	36	0.86	0.2624	197.46	1	1500	10	3251	1.29	1	7	7	7	6	6	6	4	2	/	11	2	1	2	2	1	1	2	2	1	2	/	/
3832	3	1	34	44	1	6	2	1	2	2	2	2	1	9	2.36	7.43	3.01	27	0.48	0.2207	127.63	1	2025	9	2793	1.56	1	6	6	6	6	6	6	4	4	/	13	2	1	1	2	1	1	1	2	1	2	/	/
3833	3	1	29	31	1	3	2	1	2	2	2	2	2	12	2.03	6.77	2.88	76	0.36	0.2939	228.76	1	2400	12	4817	1.67	1	9	9	9	8	8	8	6	2	/	12	2	1	1	2	1	1	1	2	1	2	/	/
3834	3	1	33	37	1	2	2	1	2	2	2	2	1	13	3.36	10.05	4.92	61.09	1.26	0.3381	120.96	1	3000	11	1346.82	0.72	1	5	5	5	2	5	0	0	0	/	10	2	1	1	2	1	1	1	2	1	2	/	/
3836	3	1	27	23	1	6	1	2	2	2	2	2	1	35	16.67	3.78	5.84	30	0.23	0.3874	195.8	1	1350	9	4854	0.59	1	10	10	10	9	9	9	7	6	/	8	2	1	1	2	1	1	1	2	1	2	/	/
3837	3	1	26	26	1	7	1	1	2	1	2	2	3	34	2.93	7.56	4.92	20	0.5	0.1127	203.76	1	1525	10	2676	0.54	2	15	14	15	6	10	7	5	4	/	11	2	1	1	2	1	1	1	2	1	2	/	/
3839	3	1	35	41	1	7	2	1	2	2	2	2	1	8	1.16	5.28	3.79	81.92	0.49	0.4051	338.72	1	3600	13	1968.89	0.89	1	3	2	3	2	1	0	0	0	/	11	1	1	0	1	/	/	/	1	/	1	/	/
3841	3	1	31	33	1	5	1	1	2	2	2	2	2	7	1.82	7.95	4.68	80	0.95	0.3917	634.16	1	2250	10	2310	1.67	1	5	5	5	3	3	3	1	0	/	10	2	1	0	1	/	/	/	1	/	1	/	/
3844	3	1	32	41	1	1	2	1	1	2	2	2	1	13	2.07	7.04	4.86	31	0.43	0.2096	313	1	2025	9	2099	0.41	2	11	11	11	7	10	10	8	5	/	10	2	1	1	2	1	2	1	1	1	1	/	/
3845	3	1	36	39	1	1	2	1	2	2	2	2	1	10	2.39	/	6.17	50.37	0.56	0.3753	138.48	1	2150	11	3000	1.16	1	14	14	14	7	10	9	7	4	/	11	2	1	1	2	2	1	1	1	1	1	/	/
3848	3	1	30	33	1	7	1	1	2	2	2	2	1	14	3.04	5.55	5.72	185	0.79	0.4296	223.76	1	1650	11	4854	1.81	1	9	8	9	7	8	8	6	1	/	7	2	1	1	2	1	1	1	2	1	2	/	/
3851	3	1	31	38	1	3	2	1	2	2	2	2	1	5	2.71	10.82	3.06	40	0.72	0.2724	233.27	1	3300	11	2065	1.1	1	8	7	8	4	7	5	3	1	/	10	2	1	2	2	1	1	2	2	1	2	/	/
3854	3	2	35	35	1	1	2	1	2	2	2	2	1	9	2.2	6.63	2.76	44	0.57	0.5242	299.6	1	2775	10	1940	1.32	1	5	5	5	4	4	4	2	1	/	8	2	1	0	1	/	/	/	1	/	1	/	/
3855	3	2	26	29	1	4	1	1	2	2	2	2	3	16	5.32	6.04	1.47	48	0.59	0.1	189	1	2025	10	2375	0.81	1	10	8	8	6	7	6	4	0	/	9	2	1	0	1	/	/	/	1	/	1	/	/
3856	3	1	27	27	1	1	2	1	2	2	2	2	1	9	1.52	8.11	2.3	13	0.72	0.1834	262.3	1	2700	11	4854	1.4	1	17	16	17	13	16	15	11	6	/	10	2	1	0	1	/	/	/	1	/	1	/	/
3859	3	1	27	26	1	1	2	1	2	2	2	2	2	9	10.54	7.66	5.69	23	0.75	0.2094	559.92	1	2025	9	3888	1.03	2	16	15	16	9	9	9	7	3	/	7	2	1	1	2	1	1	1	2	1	2	/	/
3861	3	1	23	28	1	5	1	1	2	2	2	2	1	10	6.55	9.35	3.08	33	0.92	0.2184	344.86	1	1350	9	3280	0.81	1	12	11	12	6	10	10	8	3	/	13	2	1	1	2	1	1	1	2	1	2	/	/
3866	3	1	42	40	1	4	2	1	2	2	2	2	1	2	0.62	8.93	3.22	162	0.64	0.2579	208.08	1	2250	10	828	0.66	1	2	2	2	1	2	2	0	0	/	13	2	1	0	1	/	/	/	1	/	1	/	/
3867	3	1	27	28	1	2	2	1	2	2	2	2	1	10	2.27	9.34	4.18	37	0.95	0.3637	146.94	1	2775	10	1417	0.56	1	5	5	5	4	4	4	2	1	/	10	2	1	2	2	1	1	2	2	1	2	/	/
3869	3	1	32	34	1	7	1	5	2	2	2	2	1	17	3.49	7.32	3.17	48	0.6	0.2419	81	1	2025	9	3270	0.71	1	8	6	6	6	6	5	3	0	/	9	2	1	1	2	1	1	1	2	1	2	/	/
3871	3	1	29	34	1	1	2	1	2	2	2	2	3	12	12.22	6.33	3.22	39	0.23	0.1335	203.21	1	1350	9	4424	0.46	2	14	14	14	12	13	12	12	9	/	14	2	2	1	2	1	1	1	2	1	2	/	/
3873	3	1	31	36	1	5	2	1	2	2	2	2	1	10	2.86	11.72	5.09	71	1.82	0.6215	79.73	1	3900	13	4893	2.49	1	7	6	7	6	5	6	4	3	/	10	2	1	1	2	1	1	1	2	1	2	/	/
3874	3	2	31	40	1	8	2	4	2	2	2	2	1	23	7.14	/	0.88	190	0.19	0.1	/	1	2175	11	3350	0.59	1	9	5	5	3	4	3	1	0	/	7	2	1	0	1	/	/	/	1	/	1	/	/
3877	3	1	37	38	1	16	1	1	2	2	2	2	3	10	1.77	7.86	3	36	0.57	0.1	450.64	1	2775	10	1283	0.16	1	6	5	6	2	5	3	1	0	/	10	2	1	0	1	/	/	/	1	/	1	/	/
3879	3	1	27	29	1	2	2	1	1	2	2	2	2	11	1.73	6.88	3.08	43	0.65	0.457	318.01	1	1350	9	3368	0.8	1	11	11	11	4	9	7	5	2	/	10	2	1	0	1	/	/	/	1	/	1	/	/
3880	3	2	27	34	1	3	2	1	1	2	2	2	3	18	6	5.51	6.53	59	0.62	0.3112	256.15	1	4275	14	1423	0.8	1	9	8	8	5	7	4	2	0	/	12	2	1	0	1	/	/	/	1	/	1	/	/
3881	3	1	38	45	1	1	2	1	2	2	2	2	1	7	1.17	9.35	2.69	26.54	1.3	0.5172	667.46	1	2225	9	991.25	1.1	1	2	1	2	1	1	0	0	0	/	8	1	1	0	1	/	/	/	1	/	1	/	/
3883	3	1	28	49	1	3	2	2	2	2	2	2	1	20	4.67	9.12	5.18	45.32	0.66	0.4908	125.05	1	2700	12	1117.46	0.57	1	10	10	10	6	7	6	4	1	/	10	2	1	1	2	1	1	1	2	1	2	/	/
3884	3	1	32	32	1	8	1	1	2	2	2	2	2	14	2.86	7.67	2.87	77	1.06	0.1198	272.95	1	2025	9	2953	0.92	1	3	2	3	2	2	0	0	0	/	8	2	1	0	1	/	/	/	1	/	1	/	/
3885	3	1	27	28	1	5	2	1	2	2	2	2	1	17	7.67	8.79	3.27	72	0.92	0.66	470	1	1500	10	3520	0.66	1	11	11	11	2	11	10	8	5	/	7	2	1	0	1	/	/	/	1	/	1	/	/
3886	3	1	32	33	1	3	2	1	2	2	2	2	1	28	8.87	7.39	9.84	54	0.43	0.3822	336.03	1	1350	9	3030	1.01	1	18	17	18	9	14	12	10	2	/	10	2	1	0	1	/	/	/	1	/	1	/	/
3887	3	1	27	29	1	6	1	1	2	2	2	1	1	20	7.35	8.02	8.41	59.43	0.59	0.3598	191.99	1	1225	8	2004.7	0.48	1	8	7	8	4	6	5	3	2	/	11	2	1	0	1	/	/	/	1	/	1	/	/
3889	3	1	27	38	1	4	1	1	2	2	2	2	1	10	3.3	5.44	2.61	41.72	0.64	0.482	212.23	1	1375	9	3075.42	0.72	1	8	6	8	4	6	5	3	1	/	15	2	1	0	1	/	/	/	1	/	1	/	/
3892	3	1	25	26	1	4	2	1	1	2	2	2	2	12	2.2	7.42	52	26	0.32	0.207	335	1	2775	10	4163	1.15	1	5	5	5	5	5	5	3	0	/	10	2	1	2	2	1	1	2	2	1	2	/	/
3895	3	1	31	38	1	1	1	1	2	2	2	2	3	15	9.64	7.69	10.68	50	0.65	0.3335	501.55	1	1950	10	2289	0.41	1	12	12	12	5	12	5	3	0	/	10	2	1	0	1	/	/	/	1	/	1	/	/
3896	3	2	32	35	1	2	1	1	2	2	2	2	1	5	2.76	7.99	3.13	47	0.9	0.221	237.41	1	2025	9	3129	0.72	1	11	8	8	6	8	6	4	2	/	11	2	1	0	1	/	/	/	1	/	1	/	/
3897	3	1	27	32	1	2	2	1	1	2	2	2	1	10	2.47	6.61	1.6	29	0.29	0.2536	228.43	1	2625	13	2893	0.7	1	6	6	6	3	5	5	3	2	/	13	2	1	0	1	/	/	/	1	/	1	/	/
3898	3	1	27	26	1	2	2	2	2	2	2	2	2	11	6.22	9.81	5.79	34	0.54	0.4367	260.58	1	2475	11	4854	0.8	1	15	14	15	11	13	13	11	6	/	9	2	1	1	2	1	2	1	1	1	1	/	/
3899	3	1	26	33	1	2	2	4	2	2	2	2	1	20	0.96	8.96	4.47	38	0.36	0.4121	305.07	1	2250	10	3591	0.94	1	13	12	13	9	12	10	8	2	/	10	2	1	1	2	1	2	1	1	1	1	/	/
3900	3	1	24	25	1	4	1	1	2	2	2	2	3	30	6.13	6.94	7.52	42	0.08	0.3196	101.78	1	1500	8	702	0.19	1	3	3	3	0	3	0	0	0	/	8	1	1	0	1	/	/	/	1	/	1	/	/
3902	3	1	33	38	1	5	1	1	1	2	2	2	1	22	7.27	7.78	8.59	30	0.46	0.55	295	1	2175	11	2874	0.78	1	12	12	12	9	11	10	10	9	/	9	2	2	2	2	1	1	2	2	1	2	/	/
3904	3	1	35	36	1	7	2	1	2	2	2	2	1	10	4.56	7.14	2.17	33	0.58	0.3137	500.23	1	2025	9	4505	0.45	1	9	8	9	6	8	5	3	1	/	10	2	1	1	2	1	1	1	2	1	2	/	/
3905	3	1	38	35	1	10	2	1	2	2	2	2	1	7	2.24	14.36	2.21	27	0.7	0.1	207.53	1	2475	11	425	0.56	1	1	1	1	1	1	0	0	0	/	9	1	1	0	1	/	/	/	1	/	1	/	/
3906	3	1	29	28	1	4	2	1	2	2	2	2	3	17	15.32	5.89	4.05	31	0.96	0.1907	179.95	1	1350	9	4847	1.17	1	13	13	13	12	12	11	9	8	/	8	2	1	0	1	/	/	/	1	/	1	/	/
3907	3	1	29	40	1	10	1	1	2	2	2	2	1	21	5.55	7.15	3.87	29	0.68	0.3295	204.21	1	1500	10	5201	1.21	1	12	11	12	7	11	6	4	0	/	10	2	1	0	1	/	/	/	1	/	1	/	/
3909	3	1	28	35	1	9	2	1	2	2	2	2	1	13	7.71	8.23	3.65	30	0.91	0.2895	225.78	1	3000	11	4854	1.81	1	10	10	10	10	10	10	8	7	/	12	2	1	0	1	/	/	/	1	/	1	/	/
3910	3	1	40	35	1	9	2	5	2	2	2	2	1	6	3.11	10.07	4.11	61	1.44	0.1004	312.37	1	3150	14	4854	1.99	2	7	6	7	4	5	5	3	0	/	11	2	1	1	2	1	1	1	2	1	2	/	/
3912	3	1	26	37	1	1	2	4	2	2	2	2	1	19	9.45	6.71	3.92	38	0.51	0.3222	/	1	1650	11	4199	1.27	1	14	13	14	10	13	11	11	7	/	9	2	2	2	2	1	1	2	2	1	2	/	/
3913	3	1	33	29	1	4	2	1	2	2	2	2	1	10	1.92	7.84	4	19.04	0.8	0.2651	210.01	1	1850	9	2238.66	0.67	1	14	12	14	7	8	7	5	1	/	12	2	2	2	2	1	1	2	2	1	2	/	/
3916	3	1	28	34	1	4	2	1	1	2	2	2	1	25	5.88	5.83	2.9	29.57	1.27	0.5332	285.08	1	1775	10	4388.93	1.36	1	11	6	11	5	6	5	3	3	/	9	2	1	0	1	/	/	/	1	/	1	/	/
3918	3	1	23	23	1	2	1	1	2	2	2	2	2	20	4.79	6.63	4.65	36	1.56	0.7295	435.83	1	1350	9	4854	1.51	1	20	18	20	13	16	15	11	6	/	10	2	1	0	1	/	/	/	1	/	1	/	/
3919	3	1	33	30	1	4	2	1	2	2	2	2	3	20	4.59	4.4	2.47	31.59	0.49	0.5272	180.64	1	1550	10	4210.45	0.78	1	14	13	14	9	12	12	10	7	/	10	2	1	0	1	/	/	/	1	/	1	/	/
3920	3	1	34	38	1	7	1	1	2	2	2	1	1	14	4.55	4.71	2.74	70	0.2	0.34	/	1	2400	12	4854	1.08	1	9	9	9	9	9	9	5	1	/	11	2	1	0	1	/	/	/	1	/	1	/	/
3921	3	1	26	26	1	2	1	1	2	2	2	2	1	8	3.09	8.82	5.08	37	0.7	0.2948	198.5	1	2025	9	2754	1.28	1	6	6	6	6	6	6	4	0	/	12	2	1	0	1	/	/	/	1	/	1	/	/
3922	3	2	29	31	1	2	1	4	2	2	2	2	1	7	2.36	6.34	4.52	50	0.6	0.3498	426.77	1	1800	8	1446	1.14	1	8	6	6	5	6	5	3	3	/	12	2	1	0	1	/	/	/	1	/	1	/	/
3923	3	1	29	29	1	7	2	1	2	2	2	2	3	14	7.71	5.37	4.46	26	0.34	0.2488	157.33	1	1800	8	1595	0.21	1	9	5	9	4	5	5	3	3	/	14	2	1	0	1	/	/	/	1	/	1	/	/
3924	3	1	29	28	1	5	2	1	2	2	2	2	1	10	2.11	14.76	6.71	27.21	0.44	0.1341	172.19	1	2800	12	2363.33	0.87	1	4	4	4	3	4	3	0	0	/	7	2	1	0	1	/	/	/	1	/	1	/	/
3925	3	1	28	31	2	2	1	1	2	2	2	2	3	16	10.17	6.21	4.92	39	0.39	0.4174	278.32	1	1200	8	4186	1.04	1	15	8	15	3	8	6	4	1	/	8	2	1	0	1	/	/	/	1	/	1	/	/
3928	3	1	32	36	1	8	1	1	2	2	2	2	1	8	1.36	7.7	2.5	43	0.46	0.1732	389.45	1	2250	10	3345	1.67	1	6	5	6	5	5	5	3	1	/	12	2	1	0	1	/	/	/	1	/	1	/	/
3929	3	1	28	36	1	2	2	1	2	2	2	2	1	15	8.45	8.08	4.28	23	0.21	0.412	263.16	1	2700	11	3345	1.4	1	12	11	12	8	8	8	6	3	/	13	2	1	0	1	/	/	/	1	/	1	/	/
3931	3	1	27	28	1	2	2	1	2	2	2	2	1	14	5.26	8	4.14	32	0.69	0.1187	156.41	1	3075	11	4854	1.05	1	15	15	15	10	14	13	13	8	/	13	2	2	0	1	/	/	/	1	/	1	/	/
3935	3	1	28	32	1	2	2	1	1	2	2	2	1	10	6.57	7.99	6.47	45	0.84	0.1202	271.92	1	2250	10	1033	0.71	1	3	3	3	2	2	2	0	0	/	8	2	1	0	1	/	/	/	1	/	1	/	/
3936	3	1	28	29	1	7	1	1	2	2	2	2	3	15	6.18	7.32	4.58	34.12	0.46	0.246	159.99	1	1825	9	2689.9	0.83	1	14	13	14	7	12	12	10	9	/	8	2	1	0	1	/	/	/	1	/	1	/	/
3937	3	1	33	35	1	5	1	1	2	2	2	2	1	10	2.07	7.53	2.68	56	0.41	0.1747	300.07	1	2250	10	4854	1.52	1	9	7	9	3	7	3	1	0	/	10	2	1	0	1	/	/	/	1	/	1	/	/
3938	3	1	31	37	1	2	2	1	2	2	2	2	3	31	4.37	7.04	4.47	28	0.39	0.1386	179	1	2550	11	3822	1.07	1	21	21	21	12	14	13	11	5	/	11	2	1	0	1	/	/	/	1	/	1	/	/
3940	3	1	25	29	1	1	2	1	1	2	2	2	1	15	3.71	7.94	3.48	27.05	0.4	0.3926	177.27	1	1700	11	2892.23	0.87	1	15	15	15	14	14	14	10	8	/	10	2	2	0	1	/	/	/	1	/	1	/	/
3945	3	1	31	35	1	3	1	4	2	2	2	2	1	20	1.76	6.46	3.2	35	1.05	0.407	296.99	1	900	7	2928	0.74	1	11	9	9	3	5	4	2	0	/	11	2	1	0	1	/	/	/	1	/	1	/	/
3946	3	1	25	42	1	7	2	1	2	2	2	2	1	11	4.03	6.51	3.86	46	0.43	0.2813	743	1	1350	9	3153	0.78	1	6	6	6	5	5	5	3	2	/	8	2	1	0	1	/	/	/	1	/	1	/	/
3947	3	1	39	39	1	10	2	5	1	2	2	2	1	3	0.6	11.79	3.17	30	0.66	0.235	230.29	1	2475	11	1336	1.06	1	6	6	6	4	5	4	0	0	/	10	2	1	0	1	/	/	/	1	/	1	/	/
3950	3	1	30	33	1	1	2	1	2	2	2	2	1	15	6.23	5.98	3.18	30.96	1.52	0.7431	779.33	1	1400	9	2280.41	0.91	1	8	7	8	2	5	6	4	1	/	11	2	1	0	1	/	/	/	1	/	1	/	/
3952	3	1	26	36	1	9	1	5	2	2	2	2	1	15	9.74	9.11	7.07	60	0.62	0.2674	636	1	3075	11	5568	1.54	1	14	14	14	10	14	11	9	3	/	13	2	1	0	1	/	/	/	1	/	1	/	/
3955	3	1	35	37	1	1	2	1	2	2	2	2	1	18	7.75	4.88	2.07	42	0.68	0.2024	159	1	1500	10	4854	1.82	2	12	7	12	6	6	6	4	1	/	7	2	1	1	2	1	1	1	2	1	2	/	/
3956	3	1	33	36	1	5	2	1	2	2	2	2	1	14	5.18	5.19	15.2	224	0.7	0.3605	256.91	1	2250	11	3200	1.88	1	8	7	8	7	7	7	3	2	/	8	2	1	0	1	/	/	/	1	/	1	/	/
3958	3	1	29	28	1	1	1	1	2	2	2	2	1	8	2.37	7.71	5.33	37	0.36	0.174	339.66	1	1050	7	2290	0.65	2	6	5	6	5	5	5	3	0	/	12	2	1	0	1	/	/	/	1	/	1	/	/
3959	3	1	33	29	1	13	2	1	2	2	2	2	1	7	1.01	11.47	3.28	30	0.89	0.1227	104.65	1	2025	9	1708	1	1	7	7	7	7	7	7	1	1	/	13	2	1	0	1	/	/	/	1	/	1	/	/
3960	3	1	33	41	1	15	1	5	2	2	2	2	3	8	3.45	8.24	3.58	37	0.53	0.1	182.62	1	2250	10	3528	0.65	1	11	8	8	5	8	7	5	2	/	14	2	1	0	1	/	/	/	1	/	1	/	/
3961	3	1	29	28	1	8	2	1	2	2	2	2	1	13	5.04	10.5	3.26	32	0.88	0.1718	242	1	2250	10	3855	1.24	1	5	5	5	4	5	5	3	2	/	15	2	1	0	1	/	/	/	1	/	1	/	/
3963	3	1	35	40	1	10	2	1	2	2	2	2	3	7	1.65	6.79	2.77	44	0.41	0.1	365.44	1	3075	11	2182	0.62	1	9	8	9	8	8	8	6	5	/	15	2	1	1	2	1	1	1	2	1	2	/	/
3964	3	1	35	40	1	2	2	1	2	2	2	2	1	6	1.57	6.52	3.83	58.74	1.98	0.4435	174.62	1	2475	11	3738.62	0.96	1	6	5	6	4	5	5	3	2	/	9	2	1	0	1	/	/	/	1	/	1	/	/
3965	3	1	32	23	1	10	1	1	2	2	2	2	3	4	2.97	7.62	2.47	41	0.42	0.3196	253.17	1	2775	10	4225	1.36	1	14	12	14	10	10	9	7	3	/	11	2	1	0	1	/	/	/	1	/	1	/	/
3966	3	1	31	27	1	2	1	1	2	2	2	2	1	20	3.6	6.57	2.01	35.01	0.26	0.3823	455.38	1	1375	9	1276.97	0.7	1	8	8	8	5	7	5	3	0	/	18	2	2	0	1	/	/	/	1	/	1	/	/
3967	3	1	41	39	1	10	1	1	2	2	2	2	1	5	5.87	7.4	2.21	40.66	2.05	0.3816	293.47	1	2475	11	1478.81	0.29	1	3	3	3	3	3	2	0	0	/	11	2	1	1	2	2	1	1	1	1	1	/	/
3969	3	1	26	26	1	3	2	1	1	2	2	2	1	8	2.14	8.68	4.95	19	0.57	0.09	468.49	1	3000	11	3755	0.73	1	8	8	8	6	6	6	4	0	/	14	2	1	2	2	1	1	2	2	1	2	/	/
3970	3	1	25	23	1	8	1	1	2	2	2	2	1	13	4.02	7.76	4.61	58	0.4	0.3335	294.57	1	2475	9	4187	0.68	1	15	14	15	11	11	10	10	4	/	11	2	2	1	2	1	1	1	2	1	2	/	/
3971	3	2	27	29	1	3	1	4	2	2	2	2	1	10	10.57	4.83	3.09	20	0.08	0.1	254.45	1	1350	9	3229	0.41	2	5	4	4	3	4	3	1	0	/	15	2	1	1	2	1	1	1	2	1	2	/	/
3972	3	1	30	39	1	7	1	1	2	2	2	2	1	5	3.8	8.29	5.18	20	0.23	0.1021	301.11	1	2250	10	3099	1.15	2	7	7	7	5	6	4	2	1	/	15	2	1	2	2	2	1	2	1	1	1	/	/
3973	3	1	31	33	1	2	1	1	2	2	2	2	1	9	3.09	9.34	6.06	31	0.76	0.3045	271.03	1	1800	8	1049	0.69	1	1	1	1	0	1	0	0	0	/	14	1	1	0	1	/	/	/	1	/	1	/	/
3974	3	1	43	45	1	2	2	5	2	2	2	2	1	4	1.77	10.73	3.9	83	1.24	0.1328	167.1	1	3150	14	1671	1.11	1	4	4	4	1	1	1	0	0	/	8	1	1	0	1	/	/	/	1	/	1	/	/
3975	3	1	33	44	1	6	1	1	2	2	2	2	1	12	1.89	12.02	4.86	36.73	0.44	0.2589	158.3	1	2475	11	5373.78	1.41	1	12	10	12	8	8	8	4	2	/	14	2	1	0	1	/	/	/	1	/	1	/	/
3979	3	1	32	31	1	2	2	1	2	2	2	2	1	10	1.69	5.84	3.14	41	0.4	0.41	/	1	1200	8	2657	1.37	1	12	11	12	6	6	5	3	0	/	12	2	1	1	2	1	1	1	2	1	2	/	/
3980	3	1	30	33	1	9	2	1	2	2	2	2	2	14	4.86	8.48	5.91	80	0.94	0.6292	241.37	1	2025	9	1652	1.21	1	4	1	4	1	1	0	0	0	/	9	1	1	0	1	/	/	/	1	/	1	/	/
3982	3	1	34	35	1	2	2	4	2	2	2	2	1	16	3.86	10.41	5.77	91	0.32	0.1935	283.15	1	2475	9	3750	1.17	1	8	4	8	2	4	0	0	0	/	8	2	1	0	1	/	/	/	1	/	1	/	/
3983	3	1	33	37	1	10	1	1	2	2	2	2	1	8	3.67	7.47	4.77	36	0.65	0.2306	139.63	1	2250	10	2635	1.26	1	8	8	8	6	8	6	4	4	/	7	2	1	0	1	/	/	/	1	/	1	/	/
3986	3	1	32	31	1	10	2	1	2	2	2	2	1	11	2.39	9.99	3.69	62	0.42	0.3534	221.8	1	2475	11	4065	1.62	1	6	6	6	4	4	4	2	0	/	10	2	1	0	1	/	/	/	1	/	1	/	/
3988	3	1	31	35	1	5	1	2	2	2	2	2	3	23	13.2	7.2	13.81	28	0.59	0.628	188.96	1	1500	10	2662	0.52	1	8	8	8	7	8	7	7	6	/	9	2	2	0	1	/	/	/	1	/	1	/	/
3990	3	1	32	40	1	5	1	1	2	2	2	2	2	6	1.58	7.89	12.27	70	1.65	0.3724	195.52	1	2250	10	2391.85	0.82	1	14	11	14	6	10	7	3	2	/	17	2	1	1	2	1	1	1	2	1	2	/	/
3991	3	1	33	34	1	2	2	1	1	2	2	1	1	13	3.12	7.17	3.93	50	1.21	0.4933	173.49	1	2175	11	4447	0.92	1	8	8	8	6	8	6	4	4	/	10	2	1	2	2	1	1	2	2	1	2	/	/
3994	3	1	43	42	1	5	2	1	2	2	2	2	1	5	1.82	11.09	3.78	26	0.68	0.3054	167.01	1	2325	10	2285	0.17	1	6	6	6	5	5	5	3	1	/	13	2	1	0	1	/	/	/	1	/	1	/	/
3995	3	1	28	27	1	1	2	1	2	2	2	2	1	19	9.84	6.6	6.44	30	0.53	0.3431	464.2	1	1500	10	4854	0.55	2	13	13	13	10	11	11	11	3	/	12	2	2	2	2	2	1	2	1	1	1	/	/
3999	3	1	34	37	1	2	2	1	2	2	2	2	1	10	1.2	6.04	10.68	298.84	1.2	0.6048	174.85	1	1650	8	3000	1.36	1	6	6	6	6	6	6	4	2	/	10	2	1	0	1	/	/	/	1	/	1	/	/
4002	3	1	33	32	1	1	2	1	2	2	2	2	1	10	0.38	6.3	3.01	59	0.41	0.2165	348	1	2025	9	2229	0.61	1	4	3	4	2	3	0	0	0	/	10	2	1	2	2	1	1	2	2	1	2	/	/
4003	3	1	37	37	1	6	2	1	2	2	2	2	1	10	0.65	6.41	4.73	62.14	0.49	0.2464	352.03	1	2700	12	2340.36	0.8	1	7	7	7	4	7	4	2	0	/	13	2	1	2	2	1	1	2	2	1	2	/	/
4005	3	1	35	35	1	2	1	5	2	2	2	2	1	3	0.61	10.38	8.57	52.66	0.32	0.1657	208.63	1	2475	11	422.12	0.38	1	1	1	1	1	1	0	0	0	/	14	1	1	0	1	/	/	/	1	/	1	/	/
4006	3	1	31	32	1	5	1	1	2	2	2	2	1	14	6.79	6.34	4.93	45	0.56	0.2244	515.19	1	1350	9	4802	0.88	1	14	14	14	12	12	12	10	7	/	9	2	1	0	1	/	/	/	1	/	1	/	/
4010	3	1	33	31	1	6	1	4	2	2	2	2	3	9	1.96	3.31	3.78	83	2.72	0.3348	346.33	1	2250	10	2859	1.15	1	9	8	8	5	7	5	3	2	/	8	2	1	2	2	2	1	2	1	1	1	/	/
4011	3	1	33	33	1	1	2	1	2	2	2	2	1	10	3.13	8.55	2.12	60	0.39	0.1869	211.91	1	2775	10	1763	1.65	1	8	8	8	6	8	8	6	1	/	7	2	1	2	2	1	1	2	2	1	2	/	/
4014	3	1	34	37	1	3	1	4	2	2	2	2	1	21	7.97	8.25	3.71	79.33	0.88	0.364	399.11	1	2475	11	4965	1.27	1	15	13	15	12	13	12	8	5	/	8	2	1	0	1	/	/	/	1	/	1	/	/
4015	3	1	40	35	1	1	2	1	2	2	2	2	2	4	1.59	6.64	2.7	54	0.7	0.445	523.07	1	2700	12	1622.62	1.04	1	5	5	5	4	3	3	1	1	/	9	2	1	0	1	/	/	/	1	/	1	/	/
4019	3	1	25	29	1	5	1	1	2	2	2	2	1	22	7.52	6.76	4.73	44	1.39	0.6255	506.57	1	1050	8	4854	1.52	1	27	16	21	9	15	12	12	0	/	10	1	2	0	1	/	/	/	1	/	1	/	/
4020	3	1	23	28	1	2	2	1	2	2	2	2	1	16	5.1	6.15	4.68	34	0.43	0.4218	228.87	1	1350	9	3804	1.48	1	12	10	12	6	8	8	8	6	/	9	2	2	0	1	/	/	/	1	/	1	/	/
4024	3	1	28	31	1	5	2	1	2	2	2	2	1	15	2.96	6.19	7.56	35	0.61	0.4362	607.02	1	1350	9	4854	1.35	1	11	9	11	8	9	9	7	4	/	10	2	1	2	2	1	1	2	2	1	2	/	/
4025	3	1	36	37	1	1	2	1	1	2	2	2	1	8	1.65	6.52	3.29	110	0.31	0.2726	187.81	1	2775	10	1392	0.52	1	4	3	4	3	3	3	0	0	/	8	2	1	2	2	1	1	2	2	1	2	/	/
4026	3	1	32	36	1	1	2	1	1	2	2	2	3	11	6.23	3.82	4.21	144	0.18	0.4015	154.75	1	2700	9	1559	0.56	1	12	11	12	11	11	10	8	4	/	10	2	1	1	2	1	1	1	2	1	2	/	/
4027	3	1	26	28	1	6	2	1	2	2	2	2	1	8	1.73	7.87	2.87	42	0.85	0.164	213	1	2400	8	2276	1.29	1	7	6	7	6	6	6	4	1	/	8	2	1	0	1	/	/	/	1	/	1	/	/
4028	3	1	29	30	1	2	1	6	2	2	2	2	1	12	3.72	7.13	4.31	75	0.4	0.14	517	1	1650	9	2721	0.36	1	8	8	8	6	8	5	3	1	/	9	2	1	0	1	/	/	/	1	/	1	/	/
4031	3	1	32	42	1	5	2	1	2	2	2	2	3	12	9.45	7.1	3.16	35	0.4	0.3512	199.9	1	2025	10	2014	1.52	1	12	11	12	5	10	8	6	2	/	11	2	1	2	2	1	1	2	2	1	2	/	/
4032	3	1	32	32	1	5	1	4	2	2	2	2	1	9	1.92	6.97	3.69	31	0.71	0.1816	140.5	1	2025	9	2989	1.59	1	9	8	9	4	7	6	4	2	/	11	2	1	1	2	1	1	1	2	1	2	/	/
4033	3	1	34	40	1	10	2	1	2	2	2	2	1	16	4.18	6.23	3.18	50	0.5	0.2498	256.23	1	3375	12	6958	1.9	1	12	11	12	9	9	9	7	2	/	11	2	1	2	2	1	1	2	2	1	2	/	/
4034	3	1	27	31	1	7	2	1	2	2	2	2	2	10	2.41	9	2.7	22	0.62	0.1659	310	1	2775	10	4900	1.28	1	12	11	12	7	7	7	5	0	/	10	2	1	1	2	2	1	1	1	1	1	/	/
4035	3	1	32	33	1	2	2	1	2	2	2	2	1	7	1.66	10.4	3.26	60	0.7	0.4274	250.43	1	3075	11	1879	0.91	1	4	2	4	1	2	0	0	0	/	9	2	1	0	1	/	/	/	1	/	1	/	/
4036	3	1	31	33	1	1	2	1	2	2	2	2	1	5	1.33	/	6.6	35.66	0.68	0.2767	473.32	1	3375	12	764.07	0.71	1	3	3	3	2	3	0	0	0	/	14	2	1	0	1	/	/	/	1	/	1	/	/
4039	3	1	33	37	1	3	2	1	1	2	2	2	3	8	1.18	8.47	2.6	37	0.63	0.1	296	1	3075	11	1887	0.42	1	6	6	6	5	5	5	3	1	/	10	2	1	0	1	/	/	/	1	/	1	/	/
4041	3	1	33	38	1	9	1	1	2	2	2	2	1	8	0.45	10.59	2.49	55	0.4	0.2197	306.09	1	3600	13	1927	0.7	1	5	5	5	5	5	5	3	0	/	13	2	1	0	1	/	/	/	1	/	1	/	/
4042	3	1	27	30	1	4	2	1	2	2	2	2	1	6	9.14	11.46	6.71	64	0.44	0.2008	419.31	1	2250	10	2495	0.49	1	10	10	10	8	9	8	6	1	/	13	2	1	0	1	/	/	/	1	/	1	/	/
4046	3	1	26	26	1	2	2	1	2	2	2	2	1	12	3.94	6.64	2.99	59.85	0.44	0.4846	166.23	1	1375	9	3000	0.87	1	7	4	4	4	4	4	0	0	/	7	2	1	1	2	1	1	1	2	1	2	/	/
4048	3	1	36	40	1	8	2	1	2	2	2	2	1	15	0.53	8.45	4.4	68	0.29	0.1	199	1	2775	10	2035	0.46	1	5	5	5	1	2	0	0	0	/	8	2	1	0	1	/	/	/	1	/	1	/	/
4049	3	1	32	36	1	3	1	1	2	2	2	2	1	7	2.17	8.76	3.02	71	0.86	0.3376	349	1	2775	10	1039	0.51	1	4	4	4	1	3	0	0	0	/	9	2	1	0	1	/	/	/	1	/	1	/	/
4050	3	2	35	35	1	7	1	1	2	2	2	2	1	8	5.39	10.54	6.91	74.3	0.46	0.5421	429.26	1	2475	11	3000	0.98	1	11	11	11	9	10	9	5	2	/	8	2	1	0	1	/	/	/	1	/	1	/	/
4051	3	1	38	39	1	2	2	1	2	2	2	2	1	4	2.57	8.82	2.4	40	0.96	0.3331	282.47	1	2250	10	640	1.04	1	5	5	5	4	4	4	2	1	/	9	2	1	0	1	/	/	/	1	/	1	/	/
4053	3	1	30	40	1	10	1	1	2	2	2	2	1	15	5.58	6.59	4.29	47	0.78	0.2485	230.33	1	1975	10	4854	1.48	1	16	15	16	10	12	12	10	5	/	12	2	1	0	1	/	/	/	1	/	1	/	/
4055	3	1	23	24	1	2	2	2	1	2	2	2	1	36	1.23	8.26	12.55	33	0.71	0.4103	402.38	1	1350	9	4096	0.82	1	15	15	15	10	12	11	9	6	/	8	2	1	2	2	1	1	2	2	1	2	/	/
4056	3	2	27	30	1	4	1	4	2	2	2	2	3	14	4.48	5.95	5.45	32	0.27	0.3536	208.93	1	1775	10	4854	1.1	1	15	8	8	8	8	8	6	0	/	10	2	1	2	2	1	1	2	2	1	2	/	/
4059	3	1	29	32	1	2	2	1	1	2	2	2	1	9	2.9	11.06	4.43	63	0.46	0.3364	405.51	1	3075	11	1515	0.48	1	6	3	6	1	2	0	0	0	/	9	2	1	0	1	/	/	/	1	/	1	/	/
4060	3	2	29	27	1	10	1	1	2	2	2	2	3	30	9.3	5.63	12.8	43	0.83	0.4369	267.56	1	1650	9	4854	1.2	1	15	13	13	9	11	8	6	4	/	10	2	1	0	1	/	/	/	1	/	1	/	/
4061	3	1	36	42	1	11	2	1	2	2	2	2	1	10	2.26	7.87	3.37	79.77	0.51	0.4107	183.4	1	2625	10	1470	0.74	1	5	5	5	4	5	3	1	0	/	11	2	1	0	1	/	/	/	1	/	1	/	/
4063	3	1	29	27	1	3	2	1	2	2	2	2	1	19	3.88	8.79	5.62	44	1.14	0.3915	300.48	1	1350	9	4083	1.29	1	17	11	17	7	10	5	3	0	/	12	2	1	0	1	/	/	/	1	/	1	/	/
4065	3	2	33	42	1	12	1	1	2	2	2	2	3	15	1.78	5.83	1.71	35.46	0.46	0.2492	171.26	1	1200	8	2166.58	0.4	1	7	4	4	3	3	3	0	0	/	10	2	1	2	2	1	1	2	2	1	2	/	/
4067	3	2	34	35	1	3	1	1	2	2	2	2	1	14	11.78	5.66	3.21	96	0.53	0.1	274	1	2600	10	2489	1.28	2	10	10	10	5	7	5	3	0	/	13	2	1	1	2	1	1	1	2	1	2	/	/
4069	3	1	25	27	1	4	2	1	2	2	2	2	1	14	4	6.55	4.18	41	0.57	0.3378	200.26	1	1875	10	2736	0.93	1	13	9	13	4	9	6	4	2	/	8	2	1	0	1	/	/	/	1	/	1	/	/
4070	3	1	30	30	1	4	1	1	2	2	2	2	1	7	4.6	9.35	3.2	85	0.49	0.2951	175	1	2475	10	1376	0.83	1	9	5	9	2	5	2	0	0	/	9	2	1	0	1	/	/	/	1	/	1	/	/
4071	3	1	29	33	1	3	1	4	2	2	2	2	1	9	2.17	6.72	3.4	48.87	0.29	0.1	191.98	1	1350	9	3657.75	0.71	1	13	11	11	9	10	9	5	3	/	10	2	1	0	1	/	/	/	1	/	1	/	/
4073	3	1	35	36	1	3	1	5	2	2	2	2	1	18	5.46	6.14	4.14	47.44	0.34	0.2756	214.87	1	1200	8	2256	0.52	1	8	7	8	5	6	6	4	2	/	12	2	1	0	1	/	/	/	1	/	1	/	/
4075	3	1	29	43	1	1	1	4	2	2	2	2	1	24	10.64	5.41	2.69	25	0.17	0.1	189.79	1	1650	9	3139	1.85	1	12	8	12	6	8	6	6	1	/	10	2	2	0	1	/	/	/	1	/	1	/	/
4076	3	1	33	34	1	8	2	5	2	2	2	2	3	3	1.77	7.04	2.91	33	0.92	0.2932	259.49	1	2925	13	4020	0.72	1	9	7	9	2	3	3	1	0	/	11	2	1	1	2	1	1	1	2	1	2	/	/
4078	3	1	33	35	1	3	1	6	2	2	2	2	1	10	2.21	5.07	2.73	27	0.44	0.09	204.62	1	2475	9	2842	1.33	1	6	6	6	4	6	4	2	1	/	9	2	1	1	2	1	1	1	2	1	2	/	/
4080	3	1	33	31	1	5	1	1	2	2	2	2	2	8	2.77	8.37	2.12	62.36	0.49	0.2225	204.58	1	2250	10	1919.5	0.89	1	5	3	5	1	3	0	0	0	/	10	1	1	0	1	/	/	/	1	/	1	/	/
4082	3	2	41	39	1	12	1	5	2	2	2	2	1	21	3.49	5.45	2.45	40	0.52	0.1899	254.44	1	2475	11	2887	1.03	1	10	8	8	5	8	5	3	0	/	10	2	1	0	1	/	/	/	1	/	1	/	/
4084	3	1	27	28	1	3	1	1	2	2	2	2	1	14	4.44	7.16	3.12	31	0.71	0.18	613	1	2025	10	4646	0.89	1	10	9	10	9	9	9	7	6	/	12	2	1	0	1	/	/	/	1	/	1	/	/
4086	3	1	27	29	1	1	2	1	2	2	2	2	1	6	2.72	6.88	4.88	49	0.82	0.2011	166.42	1	1975	8	2353	0.92	1	6	6	6	5	6	6	4	1	/	14	2	1	1	2	1	1	1	2	1	2	/	/
4087	3	1	28	30	1	2	2	1	2	2	2	2	1	11	3.12	10.12	5.05	33.45	0.44	0.4755	278.57	1	1950	10	2151.67	1.04	1	9	9	9	6	6	5	1	0	/	11	2	1	1	2	1	1	1	2	1	2	/	/
4090	3	1	43	29	1	3	2	5	2	2	2	2	2	4	1.07	8.83	2.92	50	0.49	0.2237	187.33	1	2700	12	1548	0.13	1	1	1	1	1	1	0	0	0	/	10	1	1	0	1	/	/	/	1	/	1	/	/
4091	3	1	30	35	1	2	2	1	2	2	2	2	1	19	0.06	7.19	3.09	25	0.73	0.2041	283.88	1	2250	10	2450	1.91	1	1	1	1	1	1	0	0	0	/	13	1	1	0	1	/	/	/	1	/	1	/	/
4092	3	1	26	27	1	2	1	1	2	2	2	2	1	11	3.09	6.56	3.31	71	0.69	0.46	261	1	2775	11	5658	1.38	1	4	4	4	3	4	3	1	0	/	10	2	1	0	1	/	/	/	1	/	1	/	/
4093	3	1	27	33	1	4	1	1	2	2	2	2	1	10	7.82	5.06	4.11	96.43	3.47	0.7035	297	1	1350	9	4576.3	1.15	1	14	9	14	5	9	6	2	0	/	10	2	1	0	1	/	/	/	1	/	1	/	/
4094	3	1	24	26	1	5	1	1	2	2	2	2	1	13	3.91	7.29	4.86	43	1.1	0.2751	296	1	2525	10	5110	1.59	1	17	14	17	10	12	10	8	5	/	10	2	1	0	1	/	/	/	1	/	1	/	/
4098	3	1	32	46	1	2	2	1	2	2	2	2	1	17	5.97	8.44	6.17	40	0.87	0.155	203.38	1	2250	11	6145	1.57	1	20	19	20	9	13	13	10	7	/	12	1	1	0	1	/	/	/	1	/	1	/	/
4099	3	1	31	34	1	4	1	1	2	2	2	2	3	14	9.26	10.74	37.92	322	0.56	0.2399	361.53	1	1850	9	4854	0.7	1	14	14	14	9	10	10	10	8	/	11	2	2	0	1	/	/	/	1	/	1	/	/
4100	3	1	26	26	1	4	1	1	2	2	2	2	1	9	2.67	7.98	6.78	53.56	0.31	0.414	139.11	1	1200	8	3000	0.81	1	8	8	8	4	7	6	4	1	/	14	2	1	2	2	1	1	2	2	1	2	/	/
4103	3	1	32	39	1	2	2	1	2	2	2	2	2	10	3.3	6.23	5.82	54	0.81	0.2136	349.81	1	2250	9	2835	1.21	1	9	6	6	6	6	6	4	1	/	10	2	1	0	1	/	/	/	1	/	1	/	/
4104	3	1	33	32	1	3	1	1	2	2	2	2	1	9	3.93	3.68	1.11	120	0.46	0.2136	234	1	2225	9	4039	1.16	1	7	6	7	3	5	5	3	2	/	10	2	1	0	1	/	/	/	1	/	1	/	/
4105	3	1	30	34	1	2	1	1	2	2	2	2	1	23	3.76	5.48	3.84	56	0.5	0.2621	306.79	1	2525	10	3774	1.45	1	12	12	12	12	12	12	12	2	/	13	2	2	0	1	/	/	/	1	/	1	/	/
4108	3	2	28	33	1	1	1	1	2	2	2	2	1	16	5	7.63	5.07	57	1.69	0.5184	403.18	1	1375	9	3332	1.09	2	13	11	11	8	10	9	7	1	/	12	2	1	1	2	1	1	1	2	1	2	/	/
4110	3	1	32	29	1	8	2	1	2	2	2	2	3	14	3.46	6.92	3.72	42	0.84	0.1873	319	1	2175	9	2088	0.52	1	6	5	6	4	5	5	3	2	/	10	2	1	1	2	1	1	1	2	1	2	/	/
4111	3	1	31	35	1	1	2	3	2	2	2	2	3	10	1.97	8.11	2.24	34	0.66	0.1301	104	1	2250	9	3708	1.89	1	11	11	11	8	11	8	6	2	/	11	2	2	1	2	1	2	1	1	1	1	/	/
4116	3	2	30	31	1	1	1	3	2	2	2	2	1	10	8.14	7.16	2.85	34	0.66	0.286	464.93	1	3300	11	3105	0.41	1	13	11	11	7	10	9	7	1	/	14	2	1	0	1	/	/	/	1	/	1	/	/
4117	3	2	25	27	1	2	1	5	2	2	2	2	1	7	2.59	3.35	6.27	228	1.31	0.4138	460.51	1	3500	11	5100	0.98	1	11	8	8	7	7	6	4	0	/	10	2	1	2	2	1	1	2	2	1	2	/	/
4119	3	1	28	36	1	2	1	1	2	2	2	2	1	26	4.43	7.16	5.16	54	0.55	0.3568	245.36	1	1675	9	1872	0.69	1	11	9	11	7	7	7	7	6	/	11	2	2	1	2	1	1	1	2	1	2	/	/
4120	3	2	32	39	1	2	2	1	1	2	2	2	3	10	2.67	5.7	7.57	122.98	0.74	0.2729	164	1	3300	12	2595.06	1.3	1	10	7	7	7	6	5	3	2	/	8	2	1	1	2	1	1	1	2	1	2	/	/
4121	3	1	39	43	1	9	2	4	2	2	2	2	1	7	2.31	7.76	2.63	34	0.11	0.1	152.6	1	2350	10	3335	0.48	1	10	8	10	6	8	7	5	0	/	12	2	1	1	2	1	1	1	2	1	2	/	/
4122	3	1	29	27	1	1	2	1	2	2	2	2	1	14	4.13	6.48	3.25	56	0.52	0.2701	236.09	1	1825	9	3708	1.15	1	10	9	10	8	8	8	6	3	/	9	2	2	1	2	1	1	1	2	1	2	/	/
4124	3	1	33	40	1	3	2	1	2	2	2	2	1	14	7.82	7.24	6.94	33	0.55	0.3515	181.68	1	1225	8	2847	0.93	1	17	13	17	10	12	12	10	6	/	7	2	1	1	2	2	1	1	1	1	1	/	/
4125	3	1	34	38	1	3	2	4	2	2	2	2	1	8	1.45	9.09	2.21	54	0.92	0.1235	283	1	2275	9	3615	1.25	1	8	5	5	2	4	0	0	0	/	11	1	1	0	1	/	/	/	1	/	1	/	/
4126	3	2	39	49	1	3	2	5	2	2	2	2	1	3	1.05	9.25	6.63	58	0.43	0.1497	166.25	1	2475	11	2008	0.12	1	6	1	1	1	1	1	0	0	/	9	1	1	0	1	/	/	/	1	/	1	/	/
4127	3	2	26	31	1	3	2	1	2	2	2	2	1	13	4.72	7.89	4.16	41	0.63	0.37	/	1	2025	10	5110	0.89	1	13	13	13	7	10	7	5	4	/	8	2	1	0	1	/	/	/	1	/	1	/	/
4129	3	1	29	31	1	4	1	1	2	2	2	2	1	7	0.57	13.33	5.21	47.13	0.32	0.2704	231.37	1	3000	11	1718.56	0.58	1	4	4	4	3	4	4	2	1	/	10	2	1	0	1	/	/	/	1	/	1	/	/
4131	3	1	30	31	1	3	1	1	2	2	2	2	1	15	2.54	6.6	3.23	71	0.43	0.1862	218.79	1	1500	10	4680	1.23	1	15	15	15	8	11	9	5	4	/	10	2	1	0	1	/	/	/	1	/	1	/	/
4132	3	1	32	32	1	2	2	1	2	2	2	2	1	9	4.91	7.92	4.1	35	0.96	0.48	211	1	2025	9	4142	1.5	1	11	10	11	6	7	6	2	1	/	11	2	1	0	1	/	/	/	1	/	1	/	/
4133	3	2	34	39	1	10	1	3	2	2	2	2	1	13	2.72	5.05	3.14	37	0.47	0.35	446	1	1750	7	2217	1.3	1	7	7	7	3	6	4	2	0	/	12	2	1	0	1	/	/	/	1	/	1	/	/
4134	3	1	27	32	1	5	1	4	2	2	2	2	1	12	4.99	7.04	3.41	62	1.07	0.5834	125.13	1	1325	9	4544	0.92	1	7	5	5	5	5	4	2	1	/	12	2	1	0	1	/	/	/	1	/	1	/	/
4135	3	1	38	44	1	6	1	1	2	2	2	2	1	9	3.93	6.67	3.17	41	0.65	0.2419	/	1	3025	10	2965	1.25	1	10	9	10	8	7	8	6	4	/	14	2	1	0	1	/	/	/	1	/	1	/	/
4136	3	1	35	43	1	2	1	2	2	2	2	2	1	9	10.39	5.7	5.04	45	0.46	0.3767	147.64	1	1650	9	3919	1.23	1	9	7	9	6	7	7	5	4	/	11	2	1	1	2	1	1	1	2	2	1	/	/
4137	3	1	38	38	1	10	2	1	2	2	2	2	1	4	0.17	/	4.6	20	0.8	0.1	159.9	1	2025	9	765.57	0.29	1	2	2	2	1	1	0	0	0	/	8	1	1	0	1	/	/	/	1	/	1	/	/
4140	3	1	29	29	1	1	2	1	2	2	2	2	3	13	3.75	6.05	2.25	43	0.25	0.2192	240.76	1	1650	9	1196	0.76	1	12	8	12	5	8	5	3	2	/	11	2	1	1	2	1	1	1	2	1	2	/	/
4142	3	1	35	38	1	4	1	4	2	2	2	2	1	7	7	8.87	3.6	35	0.68	0.1477	302.29	1	1800	8	/	/	1	2	2	2	1	2	0	0	0	/	12	1	1	0	1	/	/	/	1	/	1	/	/
4145	3	1	32	40	1	3	2	1	2	2	2	2	1	12	3.56	3.87	3.22	157.91	1.31	0.6355	361.32	1	1500	10	4268.22	0.82	1	13	11	13	9	11	7	5	3	/	10	2	1	0	1	/	/	/	1	/	1	/	/
4146	3	2	33	36	1	13	1	1	2	2	2	2	1	8	6.26	5.07	3.04	45	0.11	0.1362	273	1	2000	10	4518	1.52	1	10	10	10	8	9	8	4	3	/	11	2	1	0	1	/	/	/	1	/	1	/	/
4147	3	1	25	28	1	1	2	1	2	2	2	2	2	16	10.28	7.77	6.63	47.16	0.59	0.4332	88.73	1	1500	10	4022.23	0.55	1	15	15	15	13	13	7	5	4	/	11	2	1	0	1	/	/	/	1	/	1	/	/
4148	3	2	33	35	1	7	2	4	2	2	2	2	1	9	2.35	7.44	3.33	44	0.52	0.5335	448	1	1775	9	3916	0.63	1	15	14	14	10	14	12	8	5	/	12	2	1	0	1	/	/	/	1	/	1	/	/
4149	3	1	31	31	1	2	2	5	1	2	2	2	1	10	1.24	6.75	3.97	56.71	0.35	0.673	401.66	1	1200	8	1989.1	1.29	1	5	4	5	3	3	3	1	0	/	13	2	1	0	1	/	/	/	1	/	1	/	/
4150	3	1	36	39	1	1	2	1	2	2	2	2	1	6	2.84	8.2	3.62	32	0.52	0.1733	134	1	2500	10	3657	1.33	1	9	9	9	7	7	5	3	2	/	14	2	1	0	1	/	/	/	1	/	1	/	/
4156	3	1	30	33	1	10	1	1	2	2	2	2	2	9	6.96	8.96	3.35	38	0.26	0.3727	166	1	2400	10	3894	1.21	1	10	10	10	7	8	7	5	4	/	8	2	1	2	2	1	1	2	2	1	2	/	/
4157	3	1	29	29	1	1	1	1	2	2	2	2	1	10	8.28	5.57	2.74	40.04	0.46	0.3906	241.7	1	1350	9	/	/	1	7	5	7	1	5	0	0	0	/	8	2	1	0	1	/	/	/	1	/	1	/	/
4158	3	2	32	33	1	4	2	4	2	2	2	2	2	10	5.08	8.5	5.61	68.94	1.45	0.6033	213.79	1	1200	8	1587.29	0.92	1	8	8	8	6	6	4	2	0	/	9	2	1	0	1	/	/	/	1	/	1	/	/
4159	3	1	29	39	1	3	2	1	2	2	2	2	3	22	4.56	9.34	5.86	24	1.01	0.2188	221	1	2700	10	1645	0.79	1	9	7	9	2	6	4	2	1	/	10	2	1	0	1	/	/	/	1	/	1	/	/
4160	3	1	33	34	1	1	2	1	2	2	2	2	1	10	3.31	7.39	4.54	49	0.95	0.3518	264	1	2850	10	2445	0.79	1	13	11	13	7	8	8	6	5	/	12	2	1	2	2	1	1	2	2	1	2	/	/
4162	3	1	34	35	1	12	2	1	2	2	2	2	1	12	2.35	9.47	5.08	40	0.48	0.2395	230.87	1	2725	11	1594	0.95	1	9	8	9	4	5	5	3	0	/	10	2	1	1	2	1	1	1	2	1	2	/	/
4165	3	1	28	31	1	2	2	1	2	2	2	2	1	7	2.88	7.85	4.58	60.13	0.91	0.303	360.64	1	1800	8	3176.07	1.05	1	10	10	10	10	10	10	8	7	/	8	2	1	0	1	/	/	/	1	/	1	/	/
4166	3	1	29	30	1	4	2	4	2	2	2	2	3	14	5.28	6.25	4.4	25	0.58	0.157	222.91	1	1950	10	2467	0.61	1	13	13	13	8	8	8	4	2	/	10	2	1	0	1	/	/	/	1	/	1	/	/
4169	3	1	25	23	1	3	1	1	2	2	2	2	1	23	4.47	6.82	4.87	27	0.66	0.5343	246.5	1	1375	9	2000	0.8	1	16	13	16	13	13	13	11	9	/	13	2	1	0	1	/	/	/	1	/	1	/	/
4170	3	1	36	37	1	5	2	1	2	2	2	2	2	8	0.55	4.04	2.65	196.21	1.31	0.7004	213.52	1	2700	12	796.07	0.21	1	1	1	1	0	1	0	0	0	/	8	1	1	0	1	/	/	/	1	/	1	/	/
4171	3	1	28	30	1	2	1	1	2	2	2	2	1	11	1.48	5.79	4.41	34	0.64	0.272	229.1	1	2050	10	2730	1.7	1	14	12	14	11	12	12	12	5	/	9	2	2	2	2	1	1	2	2	1	2	/	/
4174	3	1	28	29	1	3	2	1	2	2	2	2	1	14	2.5	6.69	3.39	51	0.35	0.5986	149.37	1	2275	10	1397	1.13	1	10	8	10	7	8	7	7	3	/	8	2	2	1	2	1	1	1	2	1	2	/	/
4175	3	1	28	28	1	6	2	6	2	2	2	2	1	8	1.16	5.86	3.18	64	0.12	0.114	243.86	1	1600	8	2210	0.79	1	5	5	5	2	5	0	0	0	/	10	2	1	0	1	/	/	/	1	/	1	/	/
4176	3	2	23	26	1	5	2	1	2	2	2	2	2	13	2.54	6.32	2.76	51	0.47	0.2225	131.96	1	2525	10	4171	0.74	1	15	12	12	8	11	8	6	4	/	9	2	1	0	1	/	/	/	1	/	1	/	/
4178	3	1	37	37	1	3	2	1	2	2	2	1	1	13	6.42	6.63	8.05	62	0.24	0.1016	112.64	1	2725	11	4878	1.8	1	11	11	11	7	9	5	3	0	/	10	2	1	0	1	/	/	/	1	/	1	/	/
4179	3	1	34	39	1	3	2	1	1	2	2	2	1	6	2.63	7.55	1.55	38	0.36	0.1207	133.32	1	1350	9	4192	0.93	1	13	12	13	8	9	9	7	1	/	10	2	1	0	1	/	/	/	1	/	1	/	/
4180	3	1	31	31	1	10	2	1	2	2	2	2	1	16	3.65	6.66	2.64	51	0.27	0.1684	114.8	1	3025	10	2177	1.47	1	6	5	6	4	5	3	1	0	/	13	2	1	0	1	/	/	/	1	/	1	/	/
4181	3	1	28	28	1	8	1	2	2	2	2	2	1	17	9.21	6.48	11.87	48	1.36	0.4995	114.2	1	1200	8	2570	1.11	1	7	4	7	4	4	4	0	0	/	11	2	1	2	2	2	1	2	1	1	1	/	/
4184	3	2	28	35	1	5	2	1	2	1	2	2	1	12	3.42	7.36	4.19	28	0.63	0.4243	752.13	1	2300	10	3303	1.12	1	19	19	19	9	14	10	8	0	/	8	2	1	1	2	1	1	1	2	1	2	/	/
4185	3	1	35	35	1	8	2	1	2	2	2	2	1	14	2.19	5.86	2.06	36	0.42	0.1	143.64	1	2525	10	4090	1.26	1	10	9	10	9	9	8	6	4	/	8	2	1	0	1	/	/	/	1	/	1	/	/
4187	3	1	32	46	1	2	2	1	1	2	2	2	1	9	2.05	9.46	1.96	25	0.62	0.09	235.54	1	2525	10	3045	1.1	1	7	4	7	2	4	3	1	0	/	13	2	1	0	1	/	/	/	1	/	1	/	/
4189	3	2	32	32	1	3	2	6	1	2	2	2	1	13	3.42	6.74	3.6	82	0.35	0.289	563.39	1	1375	8	1687	0.6	1	8	8	8	3	5	4	2	1	/	9	2	1	2	2	2	1	2	1	1	1	/	/
4193	3	1	24	33	1	3	2	1	2	2	2	1	1	23	4.83	7.16	4.65	28	0.88	0.4374	107.05	1	1875	9	2739	1	1	13	13	13	5	11	10	8	5	/	17	2	1	2	2	1	1	2	2	1	2	/	/
4194	3	1	22	27	1	2	1	4	2	2	2	2	3	7	4.38	7.64	2.19	36	0.19	0.1202	285.02	1	1825	9	3470	0.98	1	11	9	9	7	8	6	4	0	/	10	2	1	1	2	1	1	1	2	1	2	/	/
4195	3	1	27	28	1	4	2	1	2	2	2	2	3	12	6.18	6.24	4.21	35	0.3	0.28	239.02	1	1825	9	4816	0.59	1	15	14	15	10	14	10	8	2	/	11	2	2	1	2	1	1	1	2	1	2	/	/
4196	3	1	29	34	1	8	1	1	2	2	2	2	1	8	1.86	5.54	2.96	29	0.9	0.29	196	1	2275	9	1743	0.76	1	8	4	8	3	3	2	0	0	/	12	2	1	1	2	1	1	1	2	1	2	/	/
4197	3	1	27	28	1	4	1	1	2	2	2	1	2	9	3.53	7.14	2.33	54	0.53	0.1619	136	1	3150	11	1477	0.62	1	4	3	4	1	2	0	0	0	/	13	2	1	0	1	/	/	/	1	/	1	/	/
4198	3	1	31	33	1	5	1	1	2	2	2	2	1	12	5.06	7.31	4.07	33	0.65	0.1461	286.72	1	2700	10	1283	0.93	1	2	2	2	0	2	1	0	0	/	20	1	1	0	1	/	/	/	1	/	1	/	/
4204	3	1	37	41	1	14	2	1	2	2	2	2	1	19	5.83	9.27	1.53	36	0.25	0.2466	135.53	1	2100	9	3650	1.36	1	12	12	12	9	10	10	10	5	/	10	2	2	0	1	/	/	/	1	/	1	/	/
4211	3	1	26	27	1	2	2	1	2	2	2	2	2	20	7.84	6.21	3.76	42	1.23	0.343	397	1	2525	10	5110	1.62	1	13	10	13	7	10	9	7	4	/	12	2	1	2	2	1	1	2	2	1	2	/	/
4213	3	1	29	32	1	6	1	1	2	2	2	2	1	7	3.5	10.8	19.71	120.12	1.28	0.2854	246.3	1	2800	10	5100	1.11	1	10	9	10	4	9	5	3	1	/	13	2	1	1	2	1	1	1	2	1	2	/	/
4214	3	1	31	29	1	2	1	5	2	2	2	2	2	9	3.1	10.9	4.09	109	0.42	0.3802	221.17	1	2475	11	3763	0.79	1	11	11	11	7	7	7	5	1	/	11	2	1	1	2	1	1	1	2	1	2	/	/
4216	3	1	27	28	1	9	1	5	2	2	2	2	1	11	3.32	7.3	1.92	59	0.44	0.1588	280.92	1	3075	12	5183	2.15	1	14	10	14	7	8	7	5	1	/	10	2	1	1	2	1	1	1	2	1	2	/	/
4218	3	1	27	34	1	3	2	1	2	2	2	2	1	11	1.45	6.55	5.77	106	0.24	0.4881	288.26	1	3100	11	4297	0.66	1	9	9	9	7	8	7	5	1	/	12	2	1	1	2	1	1	1	2	1	2	/	/
4219	3	1	38	41	1	3	2	1	2	2	2	2	1	10	1.29	5.18	2.59	86	0.51	0.124	183.34	1	2250	9	2921	1.58	1	5	5	5	4	4	4	2	1	/	8	2	1	1	2	2	1	1	1	1	1	/	/
4220	3	1	32	37	1	5	1	1	2	1	2	2	1	10	3.96	10.4	3.86	36	0.25	0.09	402.96	1	3100	10	1060	0.46	1	5	5	5	1	5	0	0	0	/	10	1	1	0	1	/	/	/	1	/	1	/	/
4221	3	1	31	35	1	2	2	1	2	2	2	2	2	4	1.58	12.88	4.8	61	0.81	0.2596	142.71	1	3000	10	1394	0.57	1	4	4	4	2	3	1	0	0	/	12	1	1	0	1	/	/	/	1	/	1	/	/
4223	3	1	30	34	1	2	2	1	2	2	2	2	1	14	5.14	7.43	1.55	24	0.27	0.2408	210	1	1475	8	1052	0.68	1	8	8	8	7	8	5	3	1	/	11	2	1	0	1	/	/	/	1	/	1	/	/
4224	3	1	30	34	1	1	2	1	2	2	2	2	1	12	2.4	7.39	4.01	37	0.77	0.7317	293.37	1	4000	14	5110	1.77	1	16	16	16	9	10	4	2	1	/	15	2	1	0	1	/	/	/	1	/	1	/	/
4225	3	1	35	44	1	2	2	1	2	2	2	2	3	32	4.42	3.95	2.67	28	0.14	0.1222	158.54	1	1225	8	1772	0.45	2	8	8	8	4	7	6	4	4	/	8	2	1	2	2	1	1	2	2	1	2	/	/
4226	3	1	33	37	1	2	2	1	1	2	2	2	2	12	7.35	6.99	9.61	44	0.25	0.2744	363.91	1	2700	9	2661	0.81	1	5	5	5	3	4	3	1	1	/	11	2	1	1	2	1	1	1	2	1	2	/	/
4227	3	1	39	44	1	3	2	1	1	2	2	2	3	5	1.21	6.69	1.64	31.91	0.75	0.2069	189.78	1	1800	8	809.23	0.21	1	4	3	4	2	3	3	1	1	/	8	2	1	1	2	1	1	1	2	1	2	/	/
4228	3	1	33	37	1	2	2	2	1	2	2	2	3	13	8.1	9.85	3.72	35	0.79	0.2449	721.97	1	2775	10	948	0.56	1	6	5	6	4	5	5	1	0	/	9	2	1	1	2	1	1	1	2	1	2	/	/
4229	3	1	30	36	1	3	1	1	2	2	2	2	1	16	6.43	5.99	3.1	64	0.9	0.3588	336.37	1	1800	9	5110	1.18	1	16	15	16	13	13	13	11	11	/	12	2	2	1	2	1	1	1	2	1	2	/	/
4230	3	1	27	27	1	3	2	1	2	2	2	2	1	20	6.27	5.94	7.46	68	0.98	0.4566	605.31	1	1200	8	4353	0.33	1	13	12	13	2	12	0	0	0	/	8	2	1	0	1	/	/	/	1	/	1	/	/
4231	3	1	36	37	1	2	2	1	2	2	2	2	3	10	4.92	6.71	3.14	22	0.38	0.1502	77.75	1	2800	11	5110	2.18	1	19	18	19	9	17	9	7	1	/	10	2	1	0	1	/	/	/	1	/	1	/	/
4235	3	1	26	28	1	1	2	1	2	2	2	2	2	24	10.37	5.89	3.23	33	1.65	0.1	116.75	1	1350	9	3928	0.66	1	14	14	14	11	11	11	9	5	/	11	2	1	1	2	2	1	1	1	1	1	/	/
4236	3	1	36	30	1	2	2	1	2	2	2	2	3	10	3.86	12.58	2.74	40.78	0.79	0.5225	411.61	1	2475	11	1322.46	0.78	1	3	3	3	2	3	3	1	1	/	12	2	1	1	2	2	1	1	1	1	1	/	/
4237	3	1	31	32	1	3	2	3	1	2	2	2	1	8	2.74	7.35	2.98	74.95	0.61	0.4179	668.04	1	2025	9	4349	1.74	1	15	14	15	4	10	4	2	1	/	11	2	1	2	2	1	1	2	2	1	2	/	/
4242	3	1	31	28	1	7	2	1	2	2	2	2	3	23	5.36	7.87	4.24	21	0.7	0.3792	421.63	1	1500	10	3631	0.88	1	10	9	10	7	8	8	6	2	/	10	2	1	1	2	1	1	1	2	1	2	/	/
4243	3	1	31	34	1	12	2	1	2	2	2	2	3	16	2.47	8.3	8.01	30	0.88	0.2782	252	1	2900	11	3405	2.16	1	9	8	9	3	6	4	2	0	/	10	2	1	0	1	/	/	/	1	/	1	/	/
4244	3	1	24	24	1	3	1	1	2	2	2	2	1	19	5.46	6.11	4.46	24	0.4	0.2046	196.46	1	1450	8	1554	0.45	1	10	9	10	5	8	6	4	1	/	10	2	1	0	1	/	/	/	1	/	1	/	/
4245	3	1	26	29	1	5	2	2	2	2	2	2	3	40	8.4	6.46	12.84	60	0.34	0.6867	225.41	1	1350	9	/	/	1	11	9	11	3	6	6	4	0	/	12	2	1	0	1	/	/	/	1	/	1	/	/
4246	3	1	33	43	1	1	2	1	2	2	2	2	3	3	1.55	18.32	11.45	26.35	0.3	0.4582	182.63	1	2925	13	1908.81	0.76	1	7	7	7	5	6	6	4	3	/	14	2	1	2	2	1	1	2	2	1	2	/	/
4247	3	1	37	38	1	1	2	1	2	2	2	2	1	14	1.28	6.84	3.73	39	0.62	0.1581	144	1	2700	9	2728	0.71	1	9	8	9	4	7	7	5	2	/	11	2	1	1	2	1	1	1	2	1	2	/	/
4248	3	2	28	29	1	4	1	5	2	2	2	2	1	6	1.13	17.61	7.04	20	0.78	0.4543	229.08	1	2700	12	1162	1.1	1	2	2	2	2	2	0	0	0	/	11	2	1	0	1	/	/	/	1	/	1	/	/
4250	3	2	33	34	1	8	2	1	2	2	2	2	3	15	9.31	9.29	4.5	29	0.62	0.4197	442.39	1	2250	10	3630	1.4	1	11	11	11	10	10	10	8	4	/	9	2	1	0	1	/	/	/	1	/	1	/	/
4253	3	1	27	35	1	5	2	1	2	2	2	1	1	9	3.61	8.41	5.2	58	0.66	0.4159	177.44	1	2925	12	1572	0.96	1	5	5	5	4	5	4	0	0	/	10	2	1	1	2	1	1	1	2	1	2	/	/
4254	3	1	31	31	1	2	2	1	2	2	2	1	2	9	4.02	6.37	3.85	33	0.41	0.1167	142	1	2250	9	5110	2.05	1	18	17	18	12	15	13	11	5	/	11	2	1	2	2	1	1	2	2	1	2	/	/
4255	3	1	32	48	1	5	2	1	2	2	2	2	1	15	4.17	6.48	3.73	25.92	1.31	0.3508	213.25	1	1350	9	2779.5	1.06	1	17	13	17	8	13	11	7	4	/	11	1	2	1	2	1	1	1	2	1	2	/	/
4256	3	1	24	26	1	10	1	1	2	2	2	2	1	2	3.36	6.25	3.09	29	0.13	0.1841	326.89	1	1800	8	3066	1.14	1	11	10	11	8	10	9	7	6	/	8	2	1	1	2	1	1	1	2	1	2	/	/
4260	3	1	26	27	1	5	1	4	2	2	2	2	3	19	4.3	7.51	3.25	51	0.36	0.2785	496.35	1	1350	9	/	/	1	16	12	12	10	12	11	7	4	/	7	2	1	0	1	/	/	/	1	/	1	/	/
4261	3	1	33	45	1	3	2	1	2	2	2	2	1	7	1.84	6.15	1.51	56	0.77	0.5028	223.69	1	2700	9	1117	0.76	1	6	6	6	5	6	4	2	2	/	8	2	1	0	1	/	/	/	1	/	1	/	/
4262	3	2	30	34	1	7	1	1	2	2	2	2	1	22	7.71	6.63	4.15	37	0.1	0.3141	269.52	1	2275	12	3473	0.89	1	22	22	22	19	21	18	16	3	/	8	2	1	0	1	/	/	/	1	/	1	/	/
4263	3	1	32	33	1	1	2	1	1	2	2	2	1	10	5.84	7.37	2.04	21	0.1	0.34	213	1	1575	8	2566	0.42	1	10	9	10	7	9	9	7	4	/	8	2	1	0	1	/	/	/	1	/	1	/	/
4264	3	1	36	40	1	2	2	3	2	2	2	2	1	8	0.78	6.3	2.42	25.08	1.31	0.1733	272.45	1	3075	11	1560.04	1.01	1	5	5	5	2	4	4	2	1	/	11	2	1	0	1	/	/	/	1	/	1	/	/
4265	3	1	30	36	1	12	2	1	2	2	2	2	2	12	3.16	6.65	2.04	31	1.6	0.4047	578.9	1	1625	8	3744	1.18	1	10	7	10	5	7	6	4	1	/	12	2	1	0	1	/	/	/	1	/	1	/	/
4266	3	1	28	33	1	4	1	1	2	2	2	2	1	7	2.68	9.37	5.27	38	0.83	0.4422	392.14	1	4050	14	4129	1.6	1	7	6	7	4	5	4	2	0	/	13	2	1	0	1	/	/	/	1	/	1	/	/
4267	3	1	27	32	1	2	2	1	2	2	2	2	2	4	2.04	13.78	4.35	47	0.6	0.1	199	1	2250	10	/	/	1	4	4	4	0	3	2	0	0	/	14	2	1	1	2	1	1	1	2	1	2	/	/
4270	3	1	38	36	1	8	1	1	2	2	2	2	1	2	0.34	6.96	6.3	71	0.36	0.9864	260.53	2	2700	12	1957	0.91	1	2	2	2	1	1	0	0	0	/	13	1	1	0	1	/	/	/	1	/	1	/	/
4271	3	1	30	31	1	13	2	1	2	2	2	2	1	10	2.77	9.47	4.94	27	0.41	0.3315	306.38	1	3850	14	3246	0.49	1	9	9	9	4	7	5	3	1	/	8	2	1	0	1	/	/	/	1	/	1	/	/
4272	3	2	26	31	1	4	1	5	2	2	2	2	2	9	1.92	6.56	5.08	46	0.24	0.1	328	1	3025	10	4730	1.01	1	9	7	7	2	7	4	2	0	/	11	2	1	0	1	/	/	/	1	/	1	/	/
4274	3	1	27	29	1	2	1	1	2	2	2	2	1	18	7.3	7.85	4.17	33	0.17	0.41	170.54	1	1200	8	1798	0.25	1	11	11	11	7	11	10	10	8	/	13	2	2	0	1	/	/	/	1	/	1	/	/
4275	3	1	33	34	1	9	1	1	2	2	2	2	3	10	1.61	7.38	4.18	51	0.42	0.3403	364	1	1425	6	947	0.71	1	2	2	2	2	2	0	0	0	/	12	2	1	2	2	1	1	2	2	1	2	/	/
4276	3	1	27	32	1	2	1	2	2	2	2	2	1	18	11.63	7.1	3.93	25	0.44	0.21	278	1	1800	8	1285	0.78	1	9	9	9	6	8	7	5	3	/	12	2	2	2	2	1	1	2	2	1	2	/	/
4278	3	2	32	46	1	12	1	1	2	2	2	2	1	8	1.15	7.05	2.74	35	0.37	0.1	187	1	1800	9	2030	0.17	1	8	8	8	5	7	5	1	0	/	8	2	1	1	2	1	2	1	1	1	1	/	/
4280	3	1	28	30	1	5	2	1	2	2	2	2	1	8	3.8	12.05	3.17	43	0.24	0.1262	347.36	1	3150	11	2124	0.41	1	7	6	7	3	4	3	1	0	/	10	2	1	0	1	/	/	/	1	/	1	/	/
4281	3	1	33	33	1	5	1	1	2	2	2	2	1	11	9.26	6.54	3.6	20	0.27	0.239	263.53	1	1600	8	4217	0.76	1	21	18	21	16	14	10	8	1	/	10	2	1	0	1	/	/	/	1	/	1	/	/
4283	3	1	27	27	1	1	1	1	2	2	2	2	1	10	2.22	3.36	5.79	245	0.33	0.3425	456.18	1	2525	10	3769	1.29	1	8	7	8	4	7	5	3	0	/	12	2	1	0	1	/	/	/	1	/	1	/	/
4284	3	1	32	33	1	3	2	1	2	2	2	2	1	9	1.02	8.74	5.34	32	0.71	0.5	400	1	2250	9	1675	1	1	8	8	8	7	8	7	5	4	/	13	2	1	0	1	/	/	/	1	/	1	/	/
4285	3	1	27	33	1	3	2	1	1	2	2	2	1	8	4.26	10.51	4.08	36	0.64	0.2202	175.84	1	3350	11	4146	1.45	1	13	13	13	5	12	6	6	3	/	11	2	2	0	1	/	/	/	1	/	1	/	/
4287	3	1	32	32	1	3	1	1	2	2	2	2	1	6	0.69	5.94	1.12	62.29	2.96	0.1641	341.88	1	2475	11	4411.05	0.99	1	16	16	16	9	14	10	8	7	/	9	2	1	1	2	1	1	1	2	1	2	/	/
4288	3	1	31	32	1	6	2	1	2	2	2	2	1	19	6.54	6.97	2.21	48	0.32	0.6099	288.06	1	1350	9	3874	0.42	1	13	12	13	12	12	11	9	8	/	8	2	1	2	2	1	1	2	2	1	2	/	/
4292	3	1	31	34	1	6	2	1	2	2	2	2	3	14	5.01	6.92	2.93	30.46	0.46	0.298	185.1	1	1350	9	2049.5	0.51	1	10	10	10	8	8	8	6	5	/	8	2	1	1	2	1	1	1	2	1	2	/	/
4293	3	1	37	42	1	10	2	1	1	2	2	1	1	16	4.31	6.54	3.54	68	1.62	0.2618	758	1	2525	10	2324	0.67	1	5	5	5	4	5	4	2	0	/	10	2	1	1	2	2	1	1	1	1	1	/	/
4295	3	1	30	31	1	2	2	1	2	2	2	2	3	23	11.32	5.67	2.41	27	0.36	0.5209	207.73	1	1575	10	4521	1.42	1	17	16	17	11	13	13	9	7	/	13	2	1	0	1	/	/	/	1	/	1	/	/
4296	3	1	30	36	2	4	2	1	1	2	2	2	1	11	3.01	7.59	2.03	42	0.83	0.382	226.76	1	1200	8	2381	0.75	1	9	9	9	7	8	7	5	1	/	14	2	1	0	1	/	/	/	1	/	1	/	/
4297	3	1	32	33	1	4	1	1	2	2	2	2	1	17	3.71	7.89	4.18	83	0.52	0.1158	276.32	1	3300	11	2337	1.01	1	11	11	11	10	11	8	6	2	/	9	2	2	0	1	/	/	/	1	/	1	/	/
4298	3	1	27	27	1	6	2	1	2	2	2	2	1	14	2.59	8.54	5.81	25	0.27	0.1	162.26	1	2500	10	3259	1.31	1	11	10	11	8	10	9	9	5	/	9	2	2	0	1	/	/	/	1	/	1	/	/
4300	3	1	32	32	1	2	1	6	2	2	2	2	2	8	0.72	10.25	6.54	37	0.5	0.01	259.65	1	2925	11	1836.93	0.96	1	9	7	9	5	6	6	4	3	/	12	2	1	2	2	1	1	2	2	1	2	/	/
4302	3	1	34	34	1	8	2	1	2	2	2	1	1	17	5.84	5.97	1.71	58	0.46	0.3984	215.76	1	1800	8	1930	1.15	2	5	5	5	3	4	3	1	1	/	11	2	1	2	2	1	1	2	2	1	2	/	/
4306	3	1	32	33	1	8	1	1	2	2	2	2	1	7	1.31	7.75	2.99	56	0.69	0.308	363.46	1	3750	15	3299	1.66	1	7	3	6	1	3	1	0	0	/	15	1	1	0	1	/	/	/	1	/	1	/	/
4308	3	1	32	33	1	3	1	1	2	2	2	2	1	11	10.24	6.86	5.48	86	0.87	0.3552	383.18	1	1475	8	3989	1.28	1	12	12	12	12	12	12	12	5	/	13	2	2	0	1	/	/	/	1	/	1	/	/
4315	3	1	37	37	1	12	1	1	2	2	2	2	1	9	13.35	7.26	4.2	28	1	0.09	559.28	1	3000	11	5110	2.76	1	15	11	15	6	11	11	7	3	/	14	2	1	1	2	1	1	1	2	1	2	/	/
4316	3	1	30	34	2	7	1	1	2	2	2	2	1	7	1.71	8.74	3.64	27	1.15	0.351	298.4	1	2400	11	5815	1.17	1	4	3	4	2	3	0	0	0	/	13	2	1	0	1	/	/	/	1	/	1	/	/
4317	3	2	35	36	1	7	1	1	1	2	2	2	1	19	3.93	6.8	4.55	38	0.88	0.268	266.02	1	1800	12	3535	0.7	1	10	9	9	7	9	7	5	1	/	9	2	1	0	1	/	/	/	1	/	1	/	/
4318	3	1	35	38	1	8	1	1	2	2	2	2	1	7	2.19	8.61	2.3	25	0.73	0.8646	230.93	1	2250	8	1814	0.46	1	7	7	7	4	7	6	4	0	/	10	2	1	0	1	/	/	/	1	/	1	/	/
4319	3	1	25	24	1	3	1	1	2	2	2	2	1	18	15.79	4.77	2.72	45	0.41	0.19	288	1	1225	8	5100	1.21	1	11	9	11	7	9	8	4	2	/	10	2	1	0	1	/	/	/	1	/	1	/	/
4320	3	1	26	26	1	2	1	1	2	2	2	2	1	17	3.57	6.02	3.62	59	0.64	0.1897	140.67	1	950	8	6797	0.75	1	13	12	13	7	8	8	6	1	/	7	2	2	0	1	/	/	/	1	/	1	/	/
4322	3	2	28	28	1	5	1	4	2	2	2	2	1	12	6.88	5.85	3.8	72	1.66	0.3508	325.48	1	1950	9	3456	0.92	1	12	12	12	11	11	7	5	3	/	12	2	1	2	2	1	1	2	2	1	2	/	/
4323	3	1	34	33	1	1	2	1	2	2	2	2	1	14	6.24	8.73	3.35	31	0.54	0.1231	121.76	1	3150	11	4131	0.9	1	21	16	21	7	15	9	7	2	/	13	2	1	1	2	1	1	1	2	1	2	/	/
4324	3	2	28	33	1	4	1	1	2	2	2	2	2	12	6.14	9.49	6.22	22	0.97	0.1535	382.76	1	2725	11	4459	1.14	1	15	15	15	13	14	13	11	3	/	13	2	1	1	2	1	1	1	2	1	2	/	/
4326	3	1	25	27	1	1	2	1	2	2	2	2	1	12	4.14	5.11	2.82	109	0.7	0.2443	245	1	1050	7	3365	1.14	1	8	8	8	1	4	4	2	1	/	9	2	1	0	1	/	/	/	1	/	1	/	/
4327	3	1	28	28	1	1	1	1	2	2	2	2	1	12	2.27	5.36	2.54	38.7	1.48	0.2	/	1	1500	10	1708	1.81	1	7	7	7	7	7	7	3	2	/	13	2	1	0	1	/	/	/	1	/	1	/	/
4330	3	1	27	39	1	2	2	1	1	2	2	2	3	4	1.24	6.87	1.33	43	0.19	0.2892	159.61	1	2250	9	2579	0.82	1	9	9	9	7	9	7	5	5	/	10	2	1	2	2	1	1	2	2	1	2	/	/
4331	3	1	25	33	1	1	1	1	2	2	2	2	1	21	12.82	7.28	3.1	77	0.13	0.2708	289.21	1	2475	11	3843	1.11	1	13	11	13	5	11	5	3	1	/	12	2	1	1	2	1	1	1	2	1	2	/	/
4332	3	1	32	29	1	10	1	1	2	2	2	2	1	3	0.65	11.86	4.02	41	0.54	0.1882	253.68	1	3150	14	2021	0.92	1	8	7	8	6	6	4	2	0	/	11	2	1	2	2	1	1	2	2	1	2	/	/
4333	3	2	39	38	1	6	1	4	2	2	2	2	1	4	2.58	3.05	1.23	106.98	2.1	0.5702	321.56	1	2475	9	2137.88	0.67	1	9	5	5	1	3	0	0	0	/	8	2	1	1	2	1	1	1	2	1	2	/	/
4334	3	1	35	37	1	6	2	5	1	2	2	2	3	3	0.25	5.65	2.23	54	0.68	0.2075	188.17	1	2250	10	6535	0.67	1	5	5	5	3	3	3	1	0	/	11	2	1	1	2	1	1	1	2	1	2	/	/
4335	3	1	29	28	1	2	1	1	2	2	2	2	1	15	7.02	6.25	4.31	36.87	0.28	0.2913	817.54	1	3075	11	2020.87	1.32	1	7	7	7	6	7	6	2	1	/	14	2	1	1	2	1	1	1	2	1	2	/	/
4336	3	1	35	37	1	14	2	1	1	2	2	2	1	9	1.75	5.38	2.8	54	0.38	0.7729	240.6	1	3150	14	2512	0.87	1	7	7	7	5	7	7	5	3	/	8	2	1	0	1	/	/	/	1	/	1	/	/
4339	3	2	24	23	1	1	1	4	2	2	2	2	3	15	4.03	5.03	3.07	50	0.67	0.39	185	1	1600	8	5110	1.46	1	17	12	12	10	10	8	6	2	/	11	2	1	0	1	/	/	/	1	/	1	/	/
4342	3	2	43	43	1	3	2	5	2	2	2	2	1	8	1.91	7.89	5.96	52	0.62	0.1	301.23	1	2475	11	3264	1.55	1	7	7	7	5	5	4	0	0	/	14	2	1	0	1	/	/	/	1	/	1	/	/
4345	3	1	25	27	1	1	2	1	2	2	2	2	1	17	8	4.47	2.53	50	0.26	0.3594	362.5	2	1350	9	3473	1.02	1	22	16	22	12	15	14	12	6	/	12	2	2	2	2	1	1	2	2	1	2	/	/
4347	3	1	36	34	1	1	2	1	2	2	2	2	1	7	4.64	3.04	1.56	190.87	2	0.5841	371.92	1	2250	10	2410.35	0.65	1	6	6	6	4	5	5	3	2	/	13	2	1	1	2	1	1	1	2	1	2	/	/
4348	3	1	30	30	1	3	2	1	2	2	2	2	1	11	4.82	6.23	3.71	45	0.31	0.2495	156.65	1	1400	9	2053	0.49	1	6	5	6	3	5	5	3	1	/	7	2	1	0	1	/	/	/	1	/	1	/	/
4349	3	2	26	26	1	4	1	4	2	2	2	2	2	16	14.52	9.94	7.17	67	1.41	0.4349	668.89	1	2725	11	4902	1.29	1	13	12	12	3	11	9	7	0	/	9	2	1	0	1	/	/	/	1	/	1	/	/
4352	3	1	36	41	1	16	2	1	2	2	2	2	1	11	3.43	7.3	3.91	32	1	0.186	196.7	1	2550	9	2033	0.85	1	10	9	10	3	7	5	3	0	/	13	2	1	0	1	/	/	/	1	/	1	/	/
4354	3	1	37	40	1	8	2	1	2	2	2	2	3	13	3.11	5.64	1.39	24	0.08	0.1148	166.45	1	3450	12	2584	0.24	1	7	7	7	5	7	5	3	2	/	8	2	1	2	2	1	1	2	2	1	2	/	/
4355	3	1	32	39	1	4	2	5	2	2	2	2	1	4	0.35	12.89	4.03	58.76	0.7	0.3092	226.63	1	2925	13	363.32	0.47	1	1	1	1	1	1	1	0	0	/	10	1	1	1	2	1	1	1	2	1	2	/	/
4356	3	1	28	28	1	7	1	1	2	2	2	2	1	19	13.09	9.82	12.81	61	0.31	0.3746	163.65	1	1975	11	5101	1.24	1	11	9	11	4	9	4	2	2	/	10	2	1	1	2	1	1	1	2	1	2	/	/
4357	3	1	24	28	1	2	1	3	2	2	2	2	1	13	2.47	12.19	10.81	42	1.04	0.1664	307.72	1	3350	11	3528	1.17	2	10	10	10	7	8	7	7	2	/	10	2	2	1	2	1	1	1	2	1	2	/	/
4359	3	1	33	44	1	2	2	1	2	2	2	2	1	14	3.4	7.76	4.24	56	0.57	0.4306	138.34	1	1600	8	2301	0.65	1	9	7	9	5	6	6	4	2	/	7	2	1	0	1	/	/	/	1	/	1	/	/
4361	3	1	36	40	1	10	2	1	2	2	2	2	1	10	2.95	8.34	4.5	41.94	1.45	0.4204	203.13	1	2025	9	3533.76	0.86	1	10	7	10	3	6	4	2	1	/	9	2	1	0	1	/	/	/	1	/	1	/	/
4362	3	1	32	32	1	3	1	1	2	2	2	2	1	8	3.45	5.07	4.03	38	0.18	0.4492	131.96	1	2250	9	2774	1.26	1	13	13	13	9	12	10	8	5	/	9	2	1	0	1	/	/	/	1	/	1	/	/
4363	3	1	33	30	1	10	2	1	2	2	2	2	3	9	1.94	7.13	3.14	20	0.08	0.1619	248.02	1	2025	9	1308	0.35	1	8	7	8	4	4	4	2	0	/	14	2	1	0	1	/	/	/	1	/	1	/	/
4364	3	1	25	28	1	3	1	4	2	2	2	2	1	17	11.37	6.39	6.09	52	1.2	0.4607	629.18	1	1650	11	6542	2.55	1	11	10	11	8	9	6	5	0	/	8	2	2	0	1	/	/	/	1	/	1	/	/
4366	3	1	33	39	1	2	2	1	1	2	2	2	3	4	0.9	6.16	2.32	41	0.87	0.187	527.5	1	2250	10	/	/	1	4	4	4	3	3	3	0	0	/	14	2	1	1	2	2	1	1	1	1	1	/	/
4371	3	1	30	43	1	8	1	4	2	2	2	2	3	20	6.66	4.96	1.56	15.61	0.36	0.5514	405.95	1	1350	9	4853.48	0.87	1	21	20	20	14	16	14	10	3	/	10	2	1	1	2	1	1	1	2	1	2	/	/
4372	3	1	35	33	1	7	2	1	1	2	2	2	1	11	4.13	6.72	2.64	30	0.88	0.2072	306.79	1	1725	10	1542	1.13	1	6	5	6	2	5	4	2	0	/	6	2	1	0	1	/	/	/	1	/	1	/	/
4373	3	2	32	28	1	5	2	1	2	2	2	2	1	6	3.22	6.21	2.31	50	0.52	0.2899	315.92	1	2550	11	3179	1.79	1	7	7	7	5	6	5	3	2	/	10	2	1	0	1	/	/	/	1	/	1	/	/
4375	3	2	37	40	1	2	2	1	2	2	2	2	1	14	3.39	8.37	5.79	57	0.62	0.3141	574.51	1	2775	10	2310	1.35	1	6	3	3	3	3	3	1	1	/	9	2	1	1	2	2	1	1	1	1	1	/	/
4378	3	1	27	28	1	3	1	1	2	2	2	2	1	24	7.29	7.24	2.62	55.16	0.39	0.2035	275.56	1	1200	8	1193.3	0.4	1	5	5	5	2	3	0	0	0	/	9	1	1	0	1	/	/	/	1	/	1	/	/
4379	3	1	27	27	1	3	2	1	2	1	2	2	2	9	1.86	6.55	2.52	56	0.64	0.1735	333.36	1	2125	9	744	0.94	1	4	2	4	1	1	0	0	0	/	10	1	1	0	1	/	/	/	1	/	1	/	/
4383	3	1	34	34	1	12	2	1	2	2	2	2	1	15	7.26	6.49	2.64	32	0.62	0.3819	399.64	1	2250	10	4800	1.82	1	18	15	18	10	14	10	8	2	/	13	2	1	0	1	/	/	/	1	/	1	/	/
4384	3	1	28	28	1	2	2	1	1	2	2	2	1	6	5.66	7.46	5.83	54	0.5	0.1735	178.26	1	2025	9	3977	1.78	1	15	13	15	6	9	9	7	6	/	14	2	1	0	1	/	/	/	1	/	1	/	/
4387	3	1	31	32	1	3	1	1	2	2	2	2	1	8	1.94	8.83	3.06	22.83	0.76	0.3995	348.77	1	1650	8	2407.41	1.09	1	6	4	6	4	4	4	2	0	/	10	2	1	1	2	1	1	1	2	1	2	/	/
4390	3	2	32	34	1	8	1	1	2	2	2	2	2	25	13.54	6.72	19.81	75.36	0.45	0.4184	192.58	1	1200	8	2080.74	0.66	1	12	9	9	6	9	6	4	4	/	12	2	1	1	2	1	1	1	2	1	2	/	/
4391	3	1	27	28	1	3	2	1	2	2	2	2	3	16	4.38	7.25	2.54	52	1.11	0.117	318.16	1	2325	11	3588	1.09	1	11	9	11	6	7	6	4	2	/	13	2	1	1	2	1	2	1	1	1	1	/	/
4392	3	1	33	35	1	5	2	1	1	2	2	2	1	11	2.74	7.05	3.83	49.14	0.36	0.1541	127.57	1	2250	10	1631.27	0.68	1	6	5	6	3	5	3	1	0	/	7	2	1	1	2	2	1	1	1	1	1	/	/
4393	3	1	25	25	1	6	2	1	2	2	2	2	3	22	6.37	4.74	2.01	30	0.55	0.3262	161.39	1	2100	9	2344	1.37	1	24	20	24	7	17	8	6	4	/	8	2	1	0	1	/	/	/	1	/	1	/	/
4394	3	1	23	23	1	2	1	2	2	2	2	2	1	25	/	7.21	10.8	60.14	0.67	0.9628	423.83	1	1350	9	2368.83	0.26	1	18	18	18	12	17	16	12	10	/	10	2	1	0	1	/	/	/	1	/	1	/	/
4395	3	1	28	33	1	9	2	5	2	2	2	2	3	30	12.2	6.01	8.59	56	0.35	0.6303	119.98	1	3150	13	3644	0.87	1	17	17	17	12	12	12	10	2	/	11	2	1	0	1	/	/	/	1	/	1	/	/
4397	3	1	26	29	1	2	2	1	2	2	2	2	3	12	3.35	6.25	3.16	45	0.92	0.4313	559.42	1	2100	11	4708	0.56	1	9	9	9	8	8	4	2	0	/	12	2	1	0	1	/	/	/	1	/	1	/	/
4398	3	1	34	34	1	6	2	1	1	2	2	2	1	4	2.08	7.8	2.43	69	0.49	0.8079	270.97	1	2475	11	1850	0.48	1	6	6	6	6	6	6	2	1	/	12	2	1	0	1	/	/	/	1	/	1	/	/
4399	3	1	33	32	1	2	1	1	2	2	2	2	1	14	3.86	7.5	3.64	37	0.44	0.09	217.26	1	2025	10	4324	0.45	1	12	12	12	10	10	10	8	4	/	10	2	2	0	1	/	/	/	1	/	1	/	/
4400	3	1	33	42	1	9	1	1	2	2	2	2	1	11	6.15	9.23	3.17	29	0.09	0.1	218.93	1	2475	10	5110	1.34	1	17	17	17	11	12	12	10	4	/	10	2	2	0	1	/	/	/	1	/	1	/	/
4403	3	1	25	29	1	5	2	1	1	2	2	2	3	12	1.9	5.33	1.36	94.56	0.61	0.2013	336.02	1	1425	9	1678.68	0.42	1	6	5	6	1	2	0	0	0	/	13	1	1	0	1	/	/	/	1	/	1	/	/
4404	3	1	29	35	1	2	2	5	2	2	2	2	1	9	6.26	8.36	3.79	81	0.26	0.4032	322.71	1	2250	10	4244	0.54	1	11	11	11	8	8	6	4	2	/	8	2	1	0	1	/	/	/	1	/	1	/	/
4405	3	1	29	25	1	5	2	1	2	2	2	2	3	19	5.31	7.28	3.53	27	0.43	0.2518	182.36	1	1650	11	2463	0.63	1	5	5	5	5	5	4	2	0	/	9	2	1	0	1	/	/	/	1	/	1	/	/
4408	3	1	32	41	1	8	2	1	1	2	2	2	2	6	1.82	10.64	7.76	51.86	0.8	0.643	222.88	1	2475	11	1836.24	1.06	1	10	9	10	9	9	9	7	3	/	11	2	1	0	1	/	/	/	1	/	1	/	/
4412	3	1	29	39	1	1	2	1	2	2	2	2	3	23	8.62	6.38	11.83	29	0.97	0.3638	350.16	1	1350	9	3489	0.6	1	13	12	13	9	11	10	6	4	/	14	2	1	0	1	/	/	/	1	/	1	/	/
4415	3	1	32	31	1	2	1	1	2	2	2	2	3	16	2.65	8.56	3.41	47	0.22	0.6163	308.21	1	1800	8	2642	0.65	1	7	7	7	6	7	6	4	2	/	7	2	1	1	2	2	1	1	1	1	1	/	/
4416	3	1	42	49	1	17	2	1	2	2	2	2	1	10	3.03	6.66	2.82	33	0.72	0.3059	207.37	1	2700	12	4069	1.29	1	8	8	8	5	7	5	5	0	/	10	2	2	1	2	2	1	1	1	1	1	/	/
4417	3	1	25	26	1	1	1	1	2	2	2	2	3	19	2.47	7.71	2.77	24	0.66	0.4538	165.31	1	2850	12	1358	0.67	1	9	7	9	6	6	5	3	1	/	11	1	1	0	1	/	/	/	1	/	1	/	/
4419	3	1	36	38	1	11	2	3	1	2	2	2	1	13	2.45	6.95	3.37	57	0.68	0.1381	171.29	1	1500	10	4671	1.5	1	9	7	9	6	7	7	5	0	/	9	2	1	0	1	/	/	/	1	/	1	/	/
4420	3	1	36	36	1	4	2	1	2	2	2	2	1	12	1.13	8.49	2.95	35	0.16	0.2523	239.16	1	1800	8	1355	0.69	1	7	7	7	4	6	5	3	1	/	11	2	1	0	1	/	/	/	1	/	1	/	/
4421	3	1	33	33	1	2	1	1	2	2	2	2	1	25	5.19	7.2	2.06	30	0.41	0.222	581.51	1	1800	9	1558	0.46	1	8	6	8	6	6	6	4	1	/	11	2	1	0	1	/	/	/	1	/	1	/	/
4422	3	2	33	36	1	10	2	5	2	2	2	2	1	10	2.53	9.4	5.96	48	0.46	0.3095	301.77	1	3375	12	1786	1.86	1	7	7	7	5	6	4	2	1	/	12	2	1	0	1	/	/	/	1	/	1	/	/
4424	3	1	30	33	1	5	1	5	2	2	2	2	3	21	17.98	5.84	7.17	68	1.32	0.69	285.43	1	1275	8	4190	1.65	1	13	10	13	9	9	9	9	7	/	9	2	2	0	1	/	/	/	1	/	1	/	/
4425	3	1	25	26	1	1	2	1	2	2	2	2	1	15	1.61	9.2	2.88	45	0.28	0.3363	302.96	1	2475	9	3115	1.15	1	10	8	10	7	8	8	6	3	/	11	2	2	0	1	/	/	/	1	/	1	/	/
4426	3	1	31	35	1	4	2	1	1	2	2	2	1	42	12.97	5.3	10.06	38	0.57	0.5859	195.99	1	1200	8	5110	0.58	1	17	15	17	10	13	10	8	4	/	6	2	1	1	2	1	1	1	2	1	2	/	/
4430	3	1	29	35	2	6	1	1	2	2	2	2	1	7	0.73	11.23	3.78	54	0.29	0.1	/	1	3375	15	3170	0.88	1	8	7	8	4	7	4	2	0	/	8	2	1	0	1	/	/	/	1	/	1	/	/
4432	3	1	34	41	1	3	2	1	1	2	2	2	1	15	2.08	6.74	1.87	39	0.36	0.334	192	1	2025	9	3962	1.25	1	10	6	10	4	6	5	3	0	/	11	2	1	0	1	/	/	/	1	/	1	/	/
4433	3	2	28	28	1	2	1	1	2	2	2	2	1	15	5.87	5.28	6.56	57.44	0.44	0.3666	399.8	1	1200	8	2760.64	1.2	1	7	4	4	4	4	4	0	0	/	12	2	1	0	1	/	/	/	1	/	1	/	/
4435	3	1	25	28	1	2	1	1	2	2	2	2	1	11	0.1	8.09	10.67	76	0.28	0.6594	196.25	1	1650	11	1856	1.05	1	6	5	6	2	4	3	1	1	/	9	2	1	2	2	1	1	2	2	1	2	/	/
4436	3	1	32	33	1	4	2	1	2	2	2	2	2	7	3.02	5.91	2.74	43.28	0.32	0.2962	308.74	1	1200	8	2538.37	0.71	1	9	6	9	5	5	4	2	0	/	11	2	1	1	2	1	1	1	2	1	2	/	/
4438	3	1	33	43	1	2	2	1	2	2	2	2	1	10	2.04	6.82	2.06	41.76	0.53	0.5751	600.87	1	2250	10	3084.13	0.58	1	10	10	10	7	8	8	4	2	/	9	2	1	1	2	1	1	1	2	1	2	/	/
4440	3	1	32	35	1	6	2	1	2	1	2	2	1	11	3.75	8.68	2.8	50	0.33	0.1608	160.16	1	2025	9	2976	1.29	1	6	5	6	3	4	4	2	1	/	8	2	1	0	1	/	/	/	1	/	1	/	/
4441	3	1	36	37	1	4	2	1	2	2	2	2	1	13	3.64	10.74	6.45	53	0.47	0.235	224	1	2250	10	4534	1.85	1	12	11	12	10	11	9	5	1	/	9	2	1	0	1	/	/	/	1	/	1	/	/
4442	3	2	30	45	1	3	2	1	2	2	2	2	1	7	2.77	7.31	4.95	51	0.46	0.3197	282	1	1800	8	2712	0.7	1	5	5	5	4	4	3	1	0	/	10	2	1	0	1	/	/	/	1	/	1	/	/
4444	3	1	36	32	1	10	1	1	2	2	2	2	2	16	0.49	7.89	8.72	59	1.4	0.3599	362.92	1	1500	10	5834	0.77	1	12	11	12	8	10	8	4	2	/	13	2	1	0	1	/	/	/	1	/	1	/	/
4445	3	1	35	38	1	2	2	1	2	2	2	2	1	10	3.06	6.35	2.89	47	0.3	0.1	293.69	1	2250	10	3106	0.5	1	7	7	7	5	5	4	2	2	/	10	2	1	1	2	2	1	1	1	1	1	/	/
4446	3	1	32	35	1	1	2	1	2	2	2	2	2	15	6.52	7.44	7.92	32	1.01	0.4203	552.63	1	2475	11	2884	1.44	1	7	7	7	3	4	3	1	0	/	10	2	1	2	2	1	1	2	2	1	2	/	/
4448	3	1	28	26	1	2	1	1	2	2	2	1	1	14	8.76	7.37	2.84	73	0.54	0.2791	353.86	1	1200	8	3955.75	0.31	1	10	0	10	1	1	0	0	0	/	10	1	1	0	1	/	/	/	1	/	1	/	/
4449	3	1	27	28	1	2	1	1	2	2	2	2	1	13	2.6	6.35	4.95	28	0.98	0.3181	193.13	1	1650	11	3593	0.44	1	11	2	11	1	2	0	0	0	/	14	2	1	0	1	/	/	/	1	/	1	/	/
4451	3	1	35	43	1	12	1	1	2	2	2	2	2	16	4.24	7.52	2.18	83	0.4	0.2001	538.2	1	2025	9	4335	1.37	1	15	14	15	13	13	12	10	5	/	8	2	1	0	1	/	/	/	1	/	1	/	/
4452	3	1	33	33	1	3	2	1	2	2	2	2	3	13	1.75	6.73	8.04	62	1.2	0.2241	304.6	1	1350	9	4359	0.67	1	12	8	12	4	5	5	3	1	/	10	2	1	0	1	/	/	/	1	/	1	/	/
4454	3	1	28	31	1	5	2	1	2	2	2	2	1	16	4.09	8.46	3.1	36	0.8	0.34	313.94	1	2625	10	2794	1.44	1	13	8	13	6	6	6	2	0	/	15	2	1	0	1	/	/	/	1	/	1	/	/
4455	3	1	25	25	1	4	1	1	2	2	2	2	1	6	2.33	9.42	3.01	52	0.83	0.4068	302.78	1	2400	9	1865	0.67	1	5	5	5	4	5	4	2	1	/	13	2	1	1	2	1	1	1	2	2	1	/	/
4458	3	1	33	38	1	4	1	4	2	2	2	2	1	17	7.31	6.69	2.2	22	0.33	0.3052	153	1	2175	10	1821	1.98	1	12	11	11	11	11	11	9	1	/	11	2	2	0	1	/	/	/	1	/	1	/	/
4459	3	2	33	32	1	4	2	5	2	2	2	2	3	12	1.21	6.48	2.03	35	0.35	0.2864	427.52	1	3075	11	2206	1.17	1	7	3	3	1	3	0	0	0	/	8	1	1	0	1	/	/	/	1	/	1	/	/
4461	3	1	36	38	1	12	2	1	2	2	2	2	3	11	3.99	5.18	2.76	53	0.34	0.1488	217	1	3900	11	2877	1.18	1	8	8	8	5	7	5	3	2	/	14	2	1	1	2	1	2	1	1	1	1	/	/
4462	3	1	33	43	1	3	2	5	2	2	2	2	2	5	1.52	10.15	2.67	46	0.46	0.48	330	2	1800	8	2300	0.68	1	4	4	4	2	2	0	0	0	/	10	2	1	0	1	/	/	/	1	/	1	/	/
4463	3	1	31	30	1	3	1	5	2	2	2	2	1	5	4.83	10.2	3.57	61	0.7	0.3267	157.9	1	2475	11	3244	0.95	1	10	8	10	4	8	6	4	1	/	10	2	1	0	1	/	/	/	1	/	1	/	/
4464	3	1	31	33	1	1	2	1	2	2	2	2	1	5	1.97	6.62	3.7	47.5	1.95	0.293	217.13	1	2775	10	2182.39	1.37	1	9	7	9	3	7	4	2	2	/	12	2	1	0	1	/	/	/	1	/	1	/	/
4467	3	1	37	34	1	4	2	1	2	2	2	2	1	5	1.15	5.38	5.04	29	0.68	0.4266	166.55	1	2475	11	1768	0.74	1	6	5	6	4	4	3	1	1	/	8	2	1	0	1	/	/	/	1	/	1	/	/
4468	3	1	36	39	1	5	2	1	2	2	2	2	1	3	2.14	10.52	5.86	50	0.63	0.1	232.67	1	3000	10	4563	1	1	11	9	11	1	7	7	5	1	/	10	2	1	0	1	/	/	/	1	/	1	/	/
4469	3	1	25	29	1	2	1	1	2	2	2	2	1	30	/	6.69	3.48	36	0.39	0.3951	187	2	1650	9	4715	0.5	1	24	20	24	16	19	14	12	2	/	10	2	1	0	1	/	/	/	1	/	1	/	/
4470	3	1	24	24	1	1	2	1	2	1	2	2	1	5	6.71	8.65	2.1	44	0.13	0.1508	240.81	1	1800	8	2855	0.76	1	10	10	10	5	8	8	6	5	/	12	2	1	0	1	/	/	/	1	/	1	/	/
4471	3	1	33	25	1	6	2	3	2	2	2	2	1	17	1.07	7.87	2.48	61	0.8	0.6849	216.64	1	1200	8	3322	0.62	1	4	4	4	3	4	4	2	0	/	13	2	1	0	1	/	/	/	1	/	1	/	/
4472	3	1	37	38	1	11	2	1	2	2	2	2	1	9	2.24	8.5	5.66	30	0.44	0.2877	222.19	1	3375	12	1966	1.21	1	8	7	8	6	7	4	0	0	/	13	2	1	2	2	1	1	2	2	1	2	/	/
4473	3	1	27	31	1	2	2	1	2	2	2	2	2	11	3.85	8.56	6.62	70	0.62	0.4737	223.66	1	1350	9	3624	1.1	1	13	8	2	7	8	7	5	1	/	13	2	1	2	2	1	1	2	2	1	2	/	/
4474	3	1	28	39	1	3	1	1	2	2	2	2	1	11	2.71	6.67	1.81	70	0.69	0.2922	307	1	1500	10	2804	1.01	2	6	6	6	4	5	5	3	2	/	13	2	1	1	2	1	1	1	2	1	2	/	/
4476	3	1	35	38	1	7	1	1	2	2	2	2	3	15	5.12	7.18	2.45	39	0.77	0.3213	346.98	1	1725	8	1294	1.44	1	8	8	8	4	7	7	5	5	/	11	2	1	0	1	/	/	/	1	/	1	/	/
4478	3	1	29	35	1	1	2	4	2	2	2	2	1	17	7.48	3.06	1.67	168	1.31	0.2008	259.18	1	2250	11	4368	0.92	1	15	14	14	6	11	6	4	1	/	14	2	1	2	2	1	1	2	2	1	2	/	/
4480	3	1	35	34	1	2	2	1	2	2	2	2	2	17	5.28	6.64	3.41	34	0.82	0.1782	400.81	1	2700	10	3047	1.24	1	7	5	7	5	5	5	3	0	/	9	2	1	1	2	1	1	1	2	1	2	/	/
4481	3	1	35	38	1	16	2	1	2	2	2	2	3	8	3.43	6.78	3.73	61	0.75	0.1607	456.77	1	2025	9	4444	2.21	1	10	10	10	8	8	7	5	2	/	8	2	1	2	2	2	1	2	1	1	1	/	/
4483	3	1	28	28	1	1	2	1	2	2	2	2	3	11	1.69	12.64	32.61	277	1.1	0.2384	357.02	1	3075	11	1319	1.25	1	9	9	9	3	9	9	7	7	/	7	2	1	0	1	/	/	/	1	/	1	/	/
4485	3	1	29	32	1	3	2	3	2	2	2	2	1	8	5.34	6.7	4.72	31	0.46	0.3219	145.23	1	2025	9	3402	0.64	1	8	8	8	5	6	6	4	2	/	11	2	1	0	1	/	/	/	1	/	1	/	/
4487	3	1	29	33	1	1	2	4	2	2	2	2	3	19	10.1	8.62	6.2	45	0.76	0.31	735	2	1500	10	3521	1.62	1	12	10	12	9	9	9	7	3	/	10	2	2	0	1	/	/	/	1	/	1	/	/
4488	3	1	31	31	1	3	1	1	2	2	2	2	1	6	1.37	7.01	3.55	37	0.54	1.3724	285.41	1	1575	7	807	0.15	1	3	3	3	2	2	0	0	0	/	10	2	1	1	2	1	2	1	1	1	1	/	/
4490	3	1	32	32	1	3	2	1	1	2	2	2	1	11	1.74	6.57	3.39	24	0.88	0.1362	336.41	1	2475	11	3519	1.25	1	15	11	15	10	10	10	8	6	/	11	2	2	2	2	1	1	2	2	1	2	/	/
4491	3	1	38	43	1	15	1	1	2	2	2	2	1	12	3.89	5.05	4.32	71	1.14	0.1751	327.08	1	3600	12	4648	1.24	1	16	13	16	11	13	13	9	1	/	11	2	1	1	2	1	1	1	2	1	2	/	/
4493	3	1	27	30	1	1	2	1	2	2	2	2	1	10	2.71	7.6	2.61	44	0.3	0.385	145.1	1	1500	10	4810	0.9	1	10	8	10	5	6	5	1	1	/	7	2	1	0	1	/	/	/	1	/	1	/	/
4494	3	2	29	29	1	1	1	4	2	2	2	2	2	17	4.23	9.65	3.76	49.59	0.56	0.5818	289.08	1	1500	10	2944.02	1.48	1	13	10	10	10	10	9	7	3	/	14	2	1	0	1	/	/	/	1	/	1	/	/
4495	3	1	32	45	1	1	2	1	1	2	2	2	1	11	12.15	6.18	2.61	47	0.18	0.288	259.01	1	1500	10	4334	0.55	1	13	12	13	10	12	12	10	5	/	7	2	2	0	1	/	/	/	1	/	1	/	/
4496	3	2	39	37	1	19	1	1	2	2	2	2	1	3	1.06	/	49.66	155	1.27	0.2801	431.84	1	2925	13	3539	0.54	1	7	6	6	4	4	4	4	1	/	10	2	2	0	1	/	/	/	1	/	1	/	/
4497	3	1	30	36	1	5	1	1	2	2	2	2	3	11	3.37	7.31	3.06	27	0.49	0.3223	321.22	1	2250	10	4401	1.05	1	12	12	12	9	11	11	9	7	/	12	2	2	1	2	1	1	1	2	2	1	/	/
4499	3	1	34	41	1	1	2	1	2	2	2	2	1	13	2.58	6.85	4.96	41.02	0.36	0.2592	190.86	1	2250	10	2519.33	0.99	1	13	12	13	11	11	10	8	2	/	8	2	1	2	2	1	1	2	2	1	2	/	/
4500	3	2	29	33	1	5	1	1	2	2	2	2	3	15	2.14	8.99	5.22	47	0.38	0.3105	112.47	1	3600	12	1935	0.63	1	9	7	7	3	7	5	3	0	/	10	2	1	0	1	/	/	/	1	/	1	/	/
4503	3	2	33	37	1	6	2	1	2	2	2	2	1	10	1.61	8.41	2.61	43.64	0.33	0.2379	256.63	1	2025	9	1424.92	1.61	1	8	8	8	8	8	6	4	0	/	12	2	1	0	1	/	/	/	1	/	1	/	/
4510	3	1	25	31	1	1	2	1	2	2	2	2	3	14	2.52	6.18	4.83	43	0.71	0.5036	/	1	1575	7	2568	1.15	1	14	11	14	9	10	9	7	0	/	10	2	1	0	1	/	/	/	1	/	1	/	/
4511	3	1	33	45	1	7	2	1	2	2	2	2	1	18	11.47	9.65	5.64	48	0.64	0.3697	94.49	1	2025	10	1851	0.63	1	4	4	4	1	4	4	2	2	/	11	2	1	0	1	/	/	/	1	/	1	/	/
4512	3	1	27	28	1	1	1	6	2	2	2	2	1	19	5.28	9.19	5.68	40	0.78	0.1	509.15	1	2075	11	2447	0.36	1	8	8	8	4	8	5	3	1	/	12	2	1	0	1	/	/	/	1	/	1	/	/
4515	3	2	31	34	1	1	1	1	2	2	2	2	1	16	6.96	7.29	4.14	55	0.51	0.2181	274.52	1	1500	10	2955	0.7	1	8	7	7	4	7	5	3	0	/	11	2	1	2	2	1	1	2	2	1	2	/	/
4517	3	1	37	40	1	1	2	5	2	2	2	2	1	4	1.45	10.45	4.77	20	0.31	0.1263	315.63	1	2475	11	438	0.12	1	2	2	2	2	2	0	0	0	/	11	2	1	1	2	1	1	1	2	1	2	/	/
4518	3	1	24	25	1	3	2	1	2	2	2	1	1	4	1.75	9.19	5.34	90	0.69	0.2466	223	1	2775	10	1096	1.61	1	4	3	4	2	3	3	1	1	/	7	2	1	1	2	1	1	1	2	1	2	/	/
4520	3	1	31	32	1	2	2	1	2	2	2	2	2	8	1.8	4.42	2.31	71	2.1	0.4637	340.43	1	2475	9	1841	1.56	1	2	2	2	2	2	0	0	0	/	8	2	1	0	1	/	/	/	1	/	1	/	/
4523	3	1	26	27	1	3	2	1	2	2	2	2	1	19	2.88	9.19	3.8	31	0.99	0.2175	283.88	1	2175	11	3923	1.52	1	9	7	9	6	6	6	3	1	/	10	2	1	2	2	1	1	2	2	1	2	/	/
4525	3	1	30	32	1	7	1	1	2	1	2	2	1	8	2.49	5.95	2.54	63	0.67	0.352	80.14	1	2250	10	2647	1.34	1	10	10	10	9	9	9	7	1	/	8	2	1	1	2	1	1	1	2	1	2	/	/
4528	3	1	36	37	1	3	1	4	2	2	2	2	1	11	2.26	7.89	4.48	30	1.77	0.3616	349.28	1	2775	10	1722	1.18	1	5	5	5	4	5	4	2	0	/	11	2	1	0	1	/	/	/	1	/	1	/	/
4529	3	1	33	39	1	8	1	1	2	2	2	2	1	13	5.75	7.49	5.95	39.43	0.44	0.2832	221.97	1	1200	8	2993.96	1.07	1	9	9	9	4	7	7	5	2	/	11	2	1	0	1	/	/	/	1	/	1	/	/
4530	3	1	30	33	1	1	2	1	2	2	2	2	1	7	3.57	5	2.69	39.43	0.75	0.6802	289.98	1	2025	9	4707.74	1.37	1	13	12	13	8	11	10	8	5	/	11	2	1	0	1	/	/	/	1	/	1	/	/
4531	3	1	40	32	1	2	2	1	2	2	2	2	1	11	2.26	7.11	2.25	47.81	0.21	0.1696	275.3	1	2250	10	2110.6	0.51	1	6	5	6	3	3	2	0	0	/	12	2	1	0	1	/	/	/	1	/	1	/	/
4532	3	1	32	36	1	1	2	1	2	2	2	2	1	12	6.49	5.41	10.92	301	0.57	0.2397	210.49	1	2325	9	1860	1.66	1	8	7	8	5	7	7	5	1	/	12	2	1	0	1	/	/	/	1	/	1	/	/
4534	3	2	28	27	1	1	2	1	1	2	2	2	1	13	3.12	5.19	4.14	47	1.27	0.1745	485.68	1	2025	9	1258	0.89	1	11	10	10	9	10	9	7	0	/	9	2	2	0	1	/	/	/	1	/	1	/	/
4535	3	1	29	44	1	7	2	1	2	2	2	2	2	9	8.47	8.37	5.33	31	0.94	0.3813	252.01	1	2250	10	5110	1.5	1	13	12	13	4	11	5	3	0	/	12	2	1	1	2	2	1	1	1	1	1	/	/
4537	3	1	31	33	1	3	1	3	2	2	2	2	1	8	2.05	5.8	1.78	63	0.28	0.15	261	1	1800	8	2335	0.51	1	10	9	10	5	6	5	3	1	/	13	2	1	1	2	2	1	1	1	1	1	/	/
4538	3	1	28	30	1	5	1	5	2	2	2	2	1	12	2.25	7.09	2.06	58	0.67	0.2472	207.95	1	2475	9	1282	0.41	1	5	4	5	2	4	2	0	0	/	8	2	1	1	2	1	1	1	2	1	2	/	/
4540	3	1	25	26	1	5	1	1	2	2	2	2	3	16	3.87	5.88	2.25	22	0.38	0.525	307	1	2025	9	3086	1.06	1	12	5	12	5	5	5	3	2	/	10	2	1	1	2	1	1	1	2	1	2	/	/
4541	3	1	34	35	1	2	2	1	1	2	2	2	1	12	3.15	9.17	4.8	64	0.64	0.2793	341.76	1	3000	10	3606	1.45	1	8	7	8	2	6	0	0	0	/	12	1	1	0	1	/	/	/	1	/	1	/	/
4542	3	1	36	41	1	4	2	5	1	2	2	2	1	9	0.88	14.18	2.78	35	0.78	0.3267	191.54	2	2475	11	1788	0.96	1	3	3	3	2	3	3	1	1	/	10	2	1	0	1	/	/	/	1	/	1	/	/
4546	3	2	34	40	1	8	1	1	2	2	2	2	2	15	4.46	6	8.35	111	1.45	0.3512	562.84	1	3375	12	2425	0.56	1	9	9	9	4	9	8	6	1	/	10	2	1	2	2	1	1	2	2	1	2	/	/
4547	3	2	27	33	1	4	2	5	2	2	2	2	1	7	1.18	10.22	12.45	77	0.83	0.3344	185.97	1	3000	11	2261	1.27	1	4	4	4	2	4	3	1	0	/	10	2	1	2	2	1	1	2	2	1	2	/	/
4549	3	1	32	27	1	12	2	1	2	2	2	2	1	5	5.1	10.58	6.36	53	1	0.2324	331.85	1	2475	11	/	/	1	14	13	14	11	12	10	8	1	/	14	2	1	1	2	1	2	1	1	1	1	/	/
4551	3	1	32	38	1	4	1	1	2	2	2	2	1	17	3.65	5.64	8.66	52	1.01	0.2867	157.75	1	1500	10	6688	0.99	1	9	9	9	8	9	8	4	2	/	11	2	1	0	1	/	/	/	1	/	1	/	/
4552	3	1	27	29	1	2	2	1	2	2	2	2	1	20	4.96	7.19	3.48	20.76	0.56	0.1666	231.3	1	1200	8	3635.03	0.97	1	13	13	13	10	12	12	8	6	/	12	2	1	0	1	/	/	/	1	/	1	/	/
4553	3	1	33	40	1	7	1	5	2	2	2	2	3	27	19.31	8.37	7.73	62	0.6	0.4538	208.66	1	1200	8	5110	1.13	1	14	11	14	8	8	7	5	1	/	12	2	2	0	1	/	/	/	1	/	1	/	/
4554	3	1	31	32	1	3	2	6	2	2	2	2	1	7	5.62	7.11	13.93	45	0.35	0.3441	283.15	1	2550	11	2056	0.89	1	10	9	10	3	8	5	3	1	/	12	2	1	2	2	2	1	2	1	1	1	/	/
4555	3	1	29	29	1	9	2	1	2	2	2	2	1	10	3.1	3.17	1.04	203	0.98	0.2107	323.35	1	2025	9	2701	1.97	1	10	5	10	1	2	0	0	0	/	8	1	1	0	1	/	/	/	1	/	1	/	/
4559	3	1	28	32	1	3	2	4	1	2	2	2	1	7	2.48	9.29	18.54	48	0.08	0.1	189.16	1	3075	11	4933	1.52	1	11	5	11	4	5	5	3	0	/	10	2	1	0	1	/	/	/	1	/	1	/	/
4560	3	1	26	27	1	7	2	1	2	2	2	2	1	11	2.31	8.18	2.94	49	0.55	0.3946	/	1	2775	10	1300	0.45	1	3	3	3	3	3	3	1	0	/	11	2	1	0	1	/	/	/	1	/	1	/	/
4562	3	1	29	43	1	7	1	1	2	2	2	2	1	6	7.98	10.37	4.29	45	0.43	0.1	225.32	1	2775	10	4733	1.18	1	11	11	11	8	11	7	5	2	/	14	2	1	0	1	/	/	/	1	/	1	/	/
4563	3	1	28	32	1	4	2	4	2	2	2	2	1	14	7.46	7.99	5.19	100	0.15	0.2861	187.46	1	3075	11	2632	1.04	1	7	6	7	4	6	4	2	0	/	9	2	2	0	1	/	/	/	1	/	1	/	/
4564	3	1	33	36	1	1	2	3	1	2	2	2	1	9	3.97	8.04	3.87	44	0.3	0.4543	203.6	1	2775	10	3074	1.21	1	7	6	7	2	3	3	1	0	/	14	2	1	1	2	2	1	1	1	1	1	/	/
4565	3	1	31	30	1	4	2	1	2	2	2	2	2	15	6.75	9.27	9.01	56	0.76	0.2535	209.62	1	3675	13	4068	1.36	1	11	11	11	9	10	10	8	3	/	12	2	2	2	2	2	1	2	1	1	1	/	/
4566	3	1	26	26	1	3	1	1	2	2	2	2	1	25	4.97	5.41	3.16	56.49	0.21	0.3918	237.7	1	1500	10	3231.95	1.12	1	10	10	10	7	8	7	3	1	/	8	2	1	1	2	1	2	1	1	1	1	/	/
4567	3	1	29	29	1	6	1	1	2	2	2	2	3	34	13.23	4.61	4.88	82.44	0.42	1.234	264.91	1	3300	13	1156.67	0.44	1	9	8	9	6	6	6	4	2	/	7	2	1	0	1	/	/	/	1	/	1	/	/
4569	3	1	32	33	1	4	1	1	2	2	2	2	1	10	3.89	6.84	2.43	83	0.23	0.72	556	1	2250	10	2179	0.49	1	7	6	7	3	1	1	0	0	/	9	1	1	0	1	/	/	/	1	/	1	/	/
4570	3	1	35	41	1	16	2	1	2	2	2	2	1	7	3.22	6.39	3.41	53	1.06	0.1	249.79	1	1500	8	3464	0.94	1	11	11	11	9	10	9	5	1	/	9	2	1	0	1	/	/	/	1	/	1	/	/
4572	3	2	28	29	1	8	2	1	2	2	2	2	1	8	2.08	8.14	2.28	21	0.38	0.3853	176.92	1	3375	11	2341	1.91	1	8	7	7	4	5	4	2	1	/	9	2	1	2	2	1	1	2	2	1	2	/	/
4574	3	1	33	34	1	1	2	1	1	2	2	2	3	8	1.92	/	7.52	219	1.45	0.3936	249.73	1	2475	9	1802	0.46	1	5	5	5	4	5	4	2	2	/	9	2	1	2	2	1	1	2	2	1	2	/	/
4575	3	1	28	29	1	3	1	3	2	2	2	2	1	14	3.25	6.84	4.91	25	0.28	0.2758	187	1	3075	11	1474	0.76	1	8	8	8	7	8	8	6	6	/	11	2	2	2	2	1	1	2	2	1	2	/	/
4576	3	1	37	42	1	1	2	1	2	2	2	2	1	2	1.94	10.09	3.37	54.29	1.45	0.6017	274.89	1	3525	13	/	/	1	6	6	6	1	4	0	0	0	/	5	2	1	0	1	/	/	/	1	/	1	/	/
4582	3	1	29	30	1	3	2	1	2	2	2	2	3	10	2.39	8.29	4.67	36.57	0.83	0.5336	134.15	1	2850	12	2305.31	1.01	1	14	13	14	10	11	8	6	3	/	10	2	1	2	2	1	1	2	2	1	2	/	/
4585	3	1	31	38	1	15	1	1	2	2	2	2	3	11	2.56	8.11	3.95	50	0.72	0.1948	440.68	1	3075	11	3070	1.38	1	3	3	3	1	2	0	0	0	/	11	2	1	0	1	/	/	/	1	/	1	/	/
4586	3	1	29	29	1	2	1	2	2	2	2	2	1	13	3.26	7.06	4.84	24	0.88	0.3539	350.04	1	2700	12	3721	1.72	1	13	13	13	9	11	10	6	4	/	8	2	1	0	1	/	/	/	1	/	1	/	/
[truncated: 21,314 more rows]
[truncated: 12 more columns]

## Sheet: categerical data
		defination					defination
infertility_type	Primary infertility	1			clinical _pregnancy	No	1
	Secondary infertility	2				Yes	2
infertility_factor	Tubal factors	1			ongoing_ pregnancy	No	1
	Ovulatory disorder	2				Yes	2
	Endometriosis	3			ectopic _pregnancy	No	1
	Male	4				Yes	2
	Mixed factors	5			multiple _pregnancy	No	1
	Unexplained infertility	6				Yes	2
fertilization_protocol	IVF（including h-ICSI、RICSI）	1			early _abortion	No	1
	ICSI	2				Yes	2
OS_protocol	Agonist	1			late_ abortion	No	1
	Antagonist	2				Yes	2
female_ethnicity	Yi	2			live _birth _or_not	No	1
	Han	3				Yes	2
male_ethnicity consistent with female_ethnicity	Yes	1			center	center one	1
	No	2				center two	2
spontaneous_abortion	Yes	1				center three	3
	No	2			BMI	BMI 18.5-24	1
smoking	Yes	1				BMI < 18.5	2
	No	2				BMI > 24	3
alcohol	Yes	1
	No	2
tuberculosis	Yes	1
	No	2
transfer _embryo _age	Cleavage embryo	1
	Blastocyst	2
